# Supplementary material for: catena-Poly[[[aqua­cadmium(II)]bis­(μ-4-hydroxy­pyridine-2,6-dicarboxyl­ato)[aqua­cadmium(II)]di-μ-aqua] tetra­hydrate]
Source: Acta Crystallogr Sect E Struct Rep Online. 2008 Sep 30;64(Pt 10):m1351–2. doi: 10.1107/S1600536808030869 (PMC2959374; doi:10.1107/S1600536808030869)
Supplement: Supplementary file 1 [file e-64-m1351-sup1.cif]

##############################################################################
###                                                                        ###
###        Electronic paper (Acta Crystallographica Section E)             ###
###                                                                        ###
##############################################################################
#                                                                            #
# This CIF contains the data in a paper accepted for publication in Acta     #
# Crystallographica Section E. It conforms to the requirements of Notes      #
# for Authors for Section E, and has been peer reviewed under the auspices   #
# of the IUCr Commission on Journals.                                        #
#                                                                            #
# Full details of the Crystallographic Information File format               #
# are given in the paper "The Crystallographic Information File (CIF):       #
# a New Standard Archive File for Crystallography" by S. R. Hall, F. H.      #
# Allen and I. D. Brown [Acta Cryst. (1991), A47, 655-685].                  #
#                                                                            #
# The current version of the core CIF dictionary is obtainable from          #
# ftp://ftp.iucr.org/pub/cif_core.dic. The current version number is 2.4.    #
#                                                                            #
# Software is freely available for graphical display of the structure(s) in  #
# this CIF.  For information consult the CIF home page http://www.iucr.org/  #
# cif/home.html                                                              #
#                                                                            #
# This file may be used for bona fide research purposes within the           #
# scientific community so long as proper attribution is given to the journal # 
# article from which it was obtained.                                        #
#                                                                            #
##############################################################################
                                             
data_I
_audit_creation_method     SHELXL97
_chemical_name_systematic
;
catena-Poly[[[aquacadmium(II)]bis(\m-4-hydroxypyridine-2,6-
dicarboxylato)[aquacadmium(II)]di-\m-aqua] tetrahydrate]
;
_chemical_name_common     ?
_chemical_formula_moiety     'C14 H14 Cd2 N2 O14 , 4H2 O'
_chemical_formula_sum     'C14 H22 Cd2 N2 O18'
_chemical_formula_iupac     '[Cd2 (C7 H3 N O5)2 (H2 O)4] , 4H2 O'
_chemical_formula_weight     731.14
_chemical_melting_point     ?
_symmetry_cell_setting     triclinic
_symmetry_space_group_name_H-M     'P -1'
_symmetry_space_group_name_Hall     '-P 1'
loop_
    _symmetry_equiv_pos_as_xyz
    'x, y, z'
    '-x, -y, -z'
_cell_length_a     9.4499(6)
_cell_length_b     10.8633(7)
_cell_length_c     11.2086(9)
_cell_angle_alpha     87.910(3)
_cell_angle_beta     74.239(2)
_cell_angle_gamma     80.478(2)
_cell_volume     1092.08(13)
_cell_formula_units_Z     2
_cell_measurement_reflns_used     1712
_cell_measurement_theta_min     2.27
_cell_measurement_theta_max     26.62
_cell_measurement_temperature     100(2)
_exptl_crystal_description     prism
_exptl_crystal_colour     colourless
_exptl_crystal_size_max     0.15
_exptl_crystal_size_mid     0.12
_exptl_crystal_size_min     0.08
_exptl_crystal_density_diffrn     2.223
_exptl_crystal_density_meas     ?
_exptl_crystal_density_method     'not measured'
_exptl_crystal_F_000     720
_exptl_absorpt_coefficient_mu     2.044
_exptl_absorpt_correction_type     multi-scan
_exptl_absorpt_process_details     '(SADABS; Bruker, 2001)'
_exptl_absorpt_correction_T_min     0.749
_exptl_absorpt_correction_T_max     0.854
_exptl_special_details
;
;
_diffrn_ambient_temperature     100(2)
_diffrn_radiation_type     MoK\a
_diffrn_radiation_wavelength     0.71073
_diffrn_radiation_source     'fine-focus sealed tube'
_diffrn_radiation_monochromator     graphite
_diffrn_measurement_device_type     'Bruker SMART APEXII'
_diffrn_measurement_method     '\f and \w'
_diffrn_detector_area_resol_mean     ?
_diffrn_reflns_number     14393
_diffrn_reflns_av_R_equivalents     0.0595
_diffrn_reflns_av_sigmaI/netI     0.0892
_diffrn_reflns_theta_min     1.89
_diffrn_reflns_theta_max     30.05
_diffrn_reflns_theta_full     30.05
_diffrn_measured_fraction_theta_max     0.985
_diffrn_measured_fraction_theta_full     0.985
_diffrn_reflns_limit_h_min     -13
_diffrn_reflns_limit_h_max     13
_diffrn_reflns_limit_k_min     -15
_diffrn_reflns_limit_k_max     15
_diffrn_reflns_limit_l_min     -15
_diffrn_reflns_limit_l_max     15
_diffrn_standards_number     ?
_diffrn_standards_interval_count     ?
_diffrn_standards_interval_time     ?
_diffrn_standards_decay_%     ?
_refine_special_details
;
Refinement of <i>F</i>^2^ against ALL reflections. The weighted <i>R</i>-factor
<i>wR</i> and goodness of fit <i>S</i> are based on <i>F</i>^2^, conventional
<i>R</i>-factors <i>R</i> are based on <i>F</i>, with <i>F</i> set to zero for
negative <i>F</i>^2^. The threshold expression of <i>F</i>^2^ >
\s(<i>F</i>^2^) is used only for calculating <i>R</i>-factors(gt) <i>etc</i>.
and is not relevant to the choice of reflections for refinement.
<i>R</i>-factors based on <i>F</i>^2^ are statistically about twice as large
as those based on <i>F</i>, and <i>R</i>- factors based on ALL data will be
even larger.
;
_reflns_number_total     6313
_reflns_number_gt     4460
_reflns_threshold_expression     I>2\s(I)
_refine_ls_structure_factor_coef     Fsqd
_refine_ls_matrix_type     full
_refine_ls_R_factor_all     0.0860
_refine_ls_R_factor_gt     0.0515
_refine_ls_wR_factor_gt     0.0826
_refine_ls_wR_factor_ref     0.0912
_refine_ls_goodness_of_fit_ref     0.996
_refine_ls_restrained_S_all     0.996
_refine_ls_number_reflns     6313
_refine_ls_number_parameters     265
_refine_ls_number_restraints     0
_refine_ls_hydrogen_treatment     constr
_refine_ls_weighting_scheme     calc
_refine_ls_weighting_details
       'calc w = 1/[\s^2^(Fo^2^)+(0.0200P)^2^+3.0000P] where P=(Fo^2^+2Fc^2^)/3'
_atom_sites_solution_hydrogens     mixed
_atom_sites_solution_primary     direct
_atom_sites_solution_secondary     difmap
_refine_ls_shift/su_max     0.000
_refine_ls_shift/su_mean     0.000
_refine_diff_density_max     1.030
_refine_diff_density_min     -1.012
_refine_ls_extinction_method     none
_refine_ls_extinction_coef     ?
loop_
    _atom_type_symbol
    _atom_type_description
    _atom_type_scat_dispersion_real
    _atom_type_scat_dispersion_imag
    _atom_type_scat_source
    'C' 'C' 0.0033 0.0016
                         'International Tables Vol C Tables 4.2.6.8 and 6.1.1.4'
    'H' 'H' 0.0000 0.0000
                         'International Tables Vol C Tables 4.2.6.8 and 6.1.1.4'
    'N' 'N' 0.0061 0.0033
                         'International Tables Vol C Tables 4.2.6.8 and 6.1.1.4'
    'O' 'O' 0.0106 0.0060
                         'International Tables Vol C Tables 4.2.6.8 and 6.1.1.4'
    'Cd' 'Cd' -0.8075 1.2024
                         'International Tables Vol C Tables 4.2.6.8 and 6.1.1.4'
_computing_data_collection     'APEX2 (Bruker, 2007)'
_computing_cell_refinement     'SAINT (Bruker, 2007)'
_computing_data_reduction     'SAINT (Bruker, 2007)'
_computing_structure_solution     'SHELXTL (Sheldrick, 2008)'
_computing_structure_refinement     'SHELXTL (Sheldrick, 2008)'
_computing_molecular_graphics     'SHELXTL (Sheldrick, 2008)'
_computing_publication_material     'SHELXTL (Sheldrick, 2008)'
loop_
    _atom_site_type_symbol
    _atom_site_label
    _atom_site_fract_x
    _atom_site_fract_y
    _atom_site_fract_z
    _atom_site_U_iso_or_equiv
    _atom_site_adp_type
    _atom_site_calc_flag
    _atom_site_refinement_flags
    _atom_site_occupancy
    _atom_site_disorder_assembly
    _atom_site_disorder_group
    Cd Cd1 0.52233(4) 0.41267(3) 0.34288(3) 0.01222(9) Uani d . 1 . .
    Cd Cd2 0.64542(4) 0.07117(3) 0.36831(3) 0.01104(9) Uani d . 1 . .
    O O1 0.7671(4) 0.7051(4) 0.4236(3) 0.0213(9) Uani d . 1 . .
    O O2 0.6031(4) 0.5739(3) 0.4480(3) 0.0148(8) Uani d . 1 . .
    O O3 0.9775(4) 0.7024(3) -0.0481(3) 0.0161(8) Uani d . 1 . .
    H H3O 0.9961 0.7687 -0.0219 0.019 Uiso d R 1 . .
    O O4 0.6494(4) 0.3865(3) -0.0651(3) 0.0176(8) Uani d . 1 . .
    O O5 0.5617(4) 0.3419(3) 0.1337(3) 0.0168(8) Uani d . 1 . .
    O O6 0.3269(5) 0.5374(4) 0.2974(4) 0.0362(12) Uani d . 1 . .
    H H6A 0.3554 0.5447 0.2191 0.043 Uiso d R 1 . .
    H H6B 0.2343 0.5340 0.3225 0.043 Uiso d R 1 . .
    O O7 0.4213(4) 0.2185(3) 0.3620(3) 0.0125(7) Uani d . 1 . .
    H H7A 0.3838 0.2156 0.3015 0.015 Uiso d R 1 . .
    H H7B 0.3509 0.2240 0.4284 0.015 Uiso d R 1 . .
    O O8 0.6944(4) 0.2700(3) 0.4137(3) 0.0131(7) Uani d . 1 . .
    H H8A 0.6943 0.2618 0.4894 0.016 Uiso d R 1 . .
    H H8B 0.7838 0.2795 0.3789 0.016 Uiso d R 1 . .
    O O9 0.8938(4) 0.1332(3) -0.0142(3) 0.0154(7) Uani d . 1 . .
    O O10 0.8252(4) 0.1290(4) 0.1920(3) 0.0189(8) Uani d . 1 . .
    O O11 0.6211(4) -0.1986(3) -0.1198(3) 0.0154(8) Uani d . 1 . .
    H H11O 0.5712 -0.2583 -0.1067 0.018 Uiso d R 1 . .
    O O12 0.3580(4) -0.2089(3) 0.3456(3) 0.0146(7) Uani d . 1 . .
    O O13 0.4717(4) -0.0785(3) 0.4216(3) 0.0141(7) Uani d . 1 . .
    O O14 0.8487(4) -0.0278(4) 0.4192(4) 0.0261(9) Uani d . 1 . .
    H H14A 0.9137 -0.0794 0.3697 0.031 Uiso d R 1 . .
    H H14B 0.8540 -0.0580 0.4892 0.031 Uiso d R 1 . .
    N N1 0.6853(5) 0.5189(4) 0.2066(4) 0.0119(4) Uani d . 1 . .
    N N2 0.6319(4) -0.0249(4) 0.1969(4) 0.0104(4) Uani d . 1 . .
    C C1 0.7505(5) 0.6044(5) 0.2457(4) 0.0119(4) Uani d . 1 . .
    C C2 0.8515(5) 0.6687(4) 0.1641(4) 0.0119(4) Uani d . 1 . .
    H H2A 0.8979 0.7272 0.1945 0.014 Uiso calc R 1 . .
    C C3 0.8838(5) 0.6462(5) 0.0370(4) 0.0119(4) Uani d . 1 . .
    C C4 0.8116(5) 0.5594(4) -0.0030(4) 0.0119(4) Uani d . 1 . .
    H H4A 0.8286 0.5436 -0.0890 0.014 Uiso calc R 1 . .
    C C5 0.7155(5) 0.4969(4) 0.0840(4) 0.0119(4) Uani d . 1 . .
    C C6 0.7047(6) 0.6299(5) 0.3840(5) 0.0149(10) Uani d . 1 . .
    C C7 0.6364(5) 0.4018(5) 0.0464(4) 0.0107(9) Uani d . 1 . .
    C C8 0.7203(5) -0.0014(4) 0.0849(4) 0.0104(4) Uani d . 1 . .
    C C9 0.7187(5) -0.0582(4) -0.0220(4) 0.0104(4) Uani d . 1 . .
    H H9A 0.7824 -0.0395 -0.0996 0.012 Uiso calc R 1 . .
    C C10 0.6223(5) -0.1432(4) -0.0149(4) 0.0104(4) Uani d . 1 . .
    C C11 0.5281(5) -0.1673(4) 0.1005(4) 0.0104(4) Uani d . 1 . .
    H H11A 0.4595 -0.2238 0.1076 0.012 Uiso calc R 1 . .
    C C12 0.5376(5) -0.1068(4) 0.2040(4) 0.0104(4) Uani d . 1 . .
    C C13 0.8203(6) 0.0931(5) 0.0898(5) 0.0121(10) Uani d . 1 . .
    C C14 0.4476(6) -0.1331(5) 0.3343(4) 0.0113(10) Uani d . 1 . .
    O O15 0.9715(4) 0.3122(4) 0.3047(3) 0.0203(8) Uani d . 1 . .
    H H15A 0.9866 0.3760 0.3381 0.024 Uiso d R 1 . .
    H H15B 0.9582 0.3302 0.2337 0.024 Uiso d R 1 . .
    O O16 0.1500(5) 0.0936(4) 0.3498(4) 0.0355(11) Uani d . 1 . .
    H H16A 0.0945 0.0451 0.3354 0.043 Uiso d R 1 . .
    H H16B 0.1150 0.1647 0.3267 0.043 Uiso d R 1 . .
    O O17 0.0340(6) 0.5346(5) 0.3824(6) 0.0617(17) Uani d . 1 . .
    H H17A -0.0011 0.5732 0.3266 0.074 Uiso d R 1 . .
    H H17B 0.0098 0.5884 0.4407 0.074 Uiso d R 1 . .
    O O18 0.1026(5) 0.8506(6) 0.2576(4) 0.0601(18) Uani d . 1 . .
    H H18A 0.1070 0.8458 0.1811 0.072 Uiso d R 1 . .
    H H18B 0.1561 0.7904 0.2832 0.072 Uiso d R 1 . .
loop_
    _atom_site_aniso_label
    _atom_site_aniso_U_11
    _atom_site_aniso_U_22
    _atom_site_aniso_U_33
    _atom_site_aniso_U_12
    _atom_site_aniso_U_13
    _atom_site_aniso_U_23
    Cd1 0.0173(2) 0.0132(2) 0.00806(18) -0.00777(16) -0.00365(15) 0.00109(14)
    Cd2 0.01285(19) 0.01276(19) 0.00844(18) -0.00532(15) -0.00244(15)
                                                                    -0.00044(14)
    O1 0.031(2) 0.028(2) 0.0082(17) -0.0200(18) -0.0008(16) -0.0055(15)
    O2 0.0185(19) 0.0151(19) 0.0115(18) -0.0074(15) -0.0024(15) -0.0002(14)
    O3 0.0175(19) 0.0163(19) 0.0130(18) -0.0089(15) 0.0024(15) -0.0004(14)
    O4 0.027(2) 0.019(2) 0.0095(17) -0.0118(16) -0.0043(15) 0.0014(14)
    O5 0.026(2) 0.0194(19) 0.0077(17) -0.0168(16) -0.0011(15) 0.0009(14)
    O6 0.025(2) 0.063(3) 0.013(2) 0.016(2) -0.0060(18) -0.002(2)
    O7 0.0106(17) 0.0196(19) 0.0072(16) -0.0046(14) -0.0003(13) -0.0022(13)
    O8 0.0149(18) 0.0188(19) 0.0068(16) -0.0053(14) -0.0036(14) 0.0015(13)
    O9 0.0179(19) 0.0188(19) 0.0115(17) -0.0097(15) -0.0034(14) 0.0001(14)
    O10 0.025(2) 0.025(2) 0.0087(17) -0.0142(17) -0.0024(15) -0.0027(15)
    O11 0.022(2) 0.0192(19) 0.0074(16) -0.0142(15) -0.0021(14) -0.0031(14)
    O12 0.022(2) 0.0134(18) 0.0091(17) -0.0050(15) -0.0028(15) -0.0040(13)
    O13 0.0194(19) 0.0139(18) 0.0114(17) -0.0098(15) -0.0038(15) -0.0016(14)
    O14 0.027(2) 0.032(2) 0.018(2) -0.0006(19) -0.0072(18) 0.0077(17)
    N1 0.0120(10) 0.0121(10) 0.0104(9) -0.0027(7) -0.0003(7) -0.0008(7)
    N2 0.0103(9) 0.0122(10) 0.0084(9) -0.0023(7) -0.0017(7) 0.0000(7)
    C1 0.0120(10) 0.0121(10) 0.0104(9) -0.0027(7) -0.0003(7) -0.0008(7)
    C2 0.0120(10) 0.0121(10) 0.0104(9) -0.0027(7) -0.0003(7) -0.0008(7)
    C3 0.0120(10) 0.0121(10) 0.0104(9) -0.0027(7) -0.0003(7) -0.0008(7)
    C4 0.0120(10) 0.0121(10) 0.0104(9) -0.0027(7) -0.0003(7) -0.0008(7)
    C5 0.0120(10) 0.0121(10) 0.0104(9) -0.0027(7) -0.0003(7) -0.0008(7)
    C6 0.016(3) 0.010(2) 0.017(3) -0.004(2) 0.000(2) -0.0035(19)
    C7 0.007(2) 0.014(2) 0.010(2) -0.0031(18) 0.0009(18) -0.0028(18)
    C8 0.0103(9) 0.0122(10) 0.0084(9) -0.0023(7) -0.0017(7) 0.0000(7)
    C9 0.0103(9) 0.0122(10) 0.0084(9) -0.0023(7) -0.0017(7) 0.0000(7)
    C10 0.0103(9) 0.0122(10) 0.0084(9) -0.0023(7) -0.0017(7) 0.0000(7)
    C11 0.0103(9) 0.0122(10) 0.0084(9) -0.0023(7) -0.0017(7) 0.0000(7)
    C12 0.0103(9) 0.0122(10) 0.0084(9) -0.0023(7) -0.0017(7) 0.0000(7)
    C13 0.013(2) 0.013(2) 0.014(2) -0.0096(19) -0.0051(19) 0.0017(18)
    C14 0.013(2) 0.011(2) 0.011(2) -0.0052(19) -0.0050(19) 0.0063(18)
    O15 0.0175(19) 0.033(2) 0.0114(18) -0.0112(17) -0.0013(15) -0.0039(16)
    O16 0.052(3) 0.037(3) 0.018(2) -0.012(2) -0.009(2) 0.0051(19)
    O17 0.036(3) 0.055(4) 0.098(5) 0.003(3) -0.026(3) -0.040(3)
    O18 0.031(3) 0.127(5) 0.012(2) 0.029(3) -0.011(2) -0.013(3)
_geom_special_details
;
All e.s.d.'s (except the e.s.d. in the dihedral angle between two l.s. planes)
are estimated using the full covariance matrix. The cell e.s.d.'s are taken
into account individually in the estimation of e.s.d.'s in distances, angles
and torsion angles; correlations between e.s.d.'s in cell parameters are only
used when they are defined by crystal symmetry. An approximate (isotropic)
treatment of cell e.s.d.'s is used for estimating e.s.d.'s involving l.s.
planes.
;
loop_
    _geom_bond_atom_site_label_1
    _geom_bond_atom_site_label_2
    _geom_bond_site_symmetry_2
    _geom_bond_distance
    _geom_bond_publ_flag
    Cd1 O6 . 2.267(4) ?
    Cd1 N1 . 2.284(4) ?
    Cd1 O2 2_666 2.320(3) ?
    Cd1 O8 . 2.335(3) ?
    Cd1 O5 . 2.406(3) ?
    Cd1 O7 . 2.435(3) ?
    Cd1 O2 . 2.474(3) ?
    Cd2 O14 . 2.244(4) ?
    Cd2 N2 . 2.263(4) ?
    Cd2 O13 2_656 2.312(3) ?
    Cd2 O10 . 2.372(4) ?
    Cd2 O8 . 2.383(3) ?
    Cd2 O13 . 2.445(3) ?
    Cd2 O7 . 2.450(3) ?
    O1 C6 . 1.241(6) ?
    O2 C6 . 1.262(6) ?
    O2 Cd1 2_666 2.320(3) ?
    O3 C3 . 1.320(5) ?
    O3 H3O . 0.8500 ?
    O4 C7 . 1.237(6) ?
    O5 C7 . 1.269(6) ?
    O6 H6A . 0.8500 ?
    O6 H6B . 0.8500 ?
    O7 H7A . 0.8501 ?
    O7 H7B . 0.8500 ?
    O8 H8A . 0.8500 ?
    O8 H8B . 0.8500 ?
    O9 C13 . 1.286(6) ?
    O10 C13 . 1.238(6) ?
    O11 C10 . 1.344(5) ?
    O11 H11O . 0.8500 ?
    O12 C14 . 1.255(6) ?
    O13 C14 . 1.252(6) ?
    O13 Cd2 2_656 2.312(3) ?
    O14 H14A . 0.8500 ?
    O14 H14B . 0.8500 ?
    N1 C1 . 1.343(6) ?
    N1 C5 . 1.347(6) ?
    N2 C12 . 1.346(6) ?
    N2 C8 . 1.347(6) ?
    C1 C2 . 1.390(7) ?
    C1 C6 . 1.515(7) ?
    C2 C3 . 1.395(7) ?
    C2 H2A . 0.9500 ?
    C3 C4 . 1.402(7) ?
    C4 C5 . 1.383(7) ?
    C4 H4A . 0.9500 ?
    C5 C7 . 1.505(7) ?
    C8 C9 . 1.373(6) ?
    C8 C13 . 1.518(6) ?
    C9 C10 . 1.387(6) ?
    C9 H9A . 0.9500 ?
    C10 C11 . 1.400(6) ?
    C11 C12 . 1.385(6) ?
    C11 H11A . 0.9500 ?
    C12 C14 . 1.521(7) ?
    O15 H15A . 0.8500 ?
    O15 H15B . 0.8500 ?
    O16 H16A . 0.8500 ?
    O16 H16B . 0.8500 ?
    O17 H17A . 0.8499 ?
    O17 H17B . 0.8501 ?
    O18 H18A . 0.8500 ?
    O18 H18B . 0.8500 ?
loop_
    _geom_angle_atom_site_label_1
    _geom_angle_atom_site_label_2
    _geom_angle_atom_site_label_3
    _geom_angle_site_symmetry_1
    _geom_angle_site_symmetry_3
    _geom_angle
    _geom_angle_publ_flag
    O6 Cd1 N1 . . 90.59(16) ?
    O6 Cd1 O2 . 2_666 90.18(14) ?
    N1 Cd1 O2 . 2_666 136.84(13) ?
    O6 Cd1 O8 . . 170.72(15) ?
    N1 Cd1 O8 . . 98.66(13) ?
    O2 Cd1 O8 2_666 . 82.57(12) ?
    O6 Cd1 O5 . . 81.50(14) ?
    N1 Cd1 O5 . . 69.20(13) ?
    O2 Cd1 O5 2_666 . 153.07(12) ?
    O8 Cd1 O5 . . 102.43(12) ?
    O6 Cd1 O7 . . 97.28(15) ?
    N1 Cd1 O7 . . 141.26(13) ?
    O2 Cd1 O7 2_666 . 81.24(11) ?
    O8 Cd1 O7 . . 75.95(12) ?
    O5 Cd1 O7 . . 74.55(11) ?
    O6 Cd1 O2 . . 96.88(15) ?
    N1 Cd1 O2 . . 67.99(13) ?
    O2 Cd1 O2 2_666 . 69.08(14) ?
    O8 Cd1 O2 . . 85.97(12) ?
    O5 Cd1 O2 . . 137.14(11) ?
    O7 Cd1 O2 . . 147.01(11) ?
    O14 Cd2 N2 . . 107.13(15) ?
    O14 Cd2 O13 . 2_656 86.47(13) ?
    N2 Cd2 O13 . 2_656 137.82(13) ?
    O14 Cd2 O10 . . 82.66(14) ?
    N2 Cd2 O10 . . 70.05(13) ?
    O13 Cd2 O10 2_656 . 152.13(12) ?
    O14 Cd2 O8 . . 91.90(13) ?
    N2 Cd2 O8 . . 135.50(13) ?
    O13 Cd2 O8 2_656 . 81.67(12) ?
    O10 Cd2 O8 . . 73.16(12) ?
    O14 Cd2 O13 . . 103.58(13) ?
    N2 Cd2 O13 . . 68.77(13) ?
    O13 Cd2 O13 2_656 . 69.25(13) ?
    O10 Cd2 O13 . . 138.33(12) ?
    O8 Cd2 O13 . . 145.76(12) ?
    O14 Cd2 O7 . . 163.49(13) ?
    N2 Cd2 O7 . . 89.32(13) ?
    O13 Cd2 O7 2_656 . 82.00(12) ?
    O10 Cd2 O7 . . 102.26(12) ?
    O8 Cd2 O7 . . 74.81(11) ?
    O13 Cd2 O7 . . 83.36(12) ?
    C6 O2 Cd1 . 2_666 131.4(3) ?
    C6 O2 Cd1 . . 117.6(3) ?
    Cd1 O2 Cd1 2_666 . 110.92(14) ?
    C3 O3 H3O . . 113.4 ?
    C7 O5 Cd1 . . 118.0(3) ?
    Cd1 O6 H6A . . 103.6 ?
    Cd1 O6 H6B . . 129.8 ?
    H6A O6 H6B . . 111.7 ?
    Cd1 O7 Cd2 . . 99.37(12) ?
    Cd1 O7 H7A . . 106.8 ?
    Cd2 O7 H7A . . 119.4 ?
    Cd1 O7 H7B . . 107.0 ?
    Cd2 O7 H7B . . 115.1 ?
    H7A O7 H7B . . 107.9 ?
    Cd1 O8 Cd2 . . 104.26(13) ?
    Cd1 O8 H8A . . 124.0 ?
    Cd2 O8 H8A . . 101.5 ?
    Cd1 O8 H8B . . 112.2 ?
    Cd2 O8 H8B . . 112.2 ?
    H8A O8 H8B . . 102.3 ?
    C13 O10 Cd2 . . 116.8(3) ?
    C10 O11 H11O . . 113.0 ?
    C14 O13 Cd2 . 2_656 131.0(3) ?
    C14 O13 Cd2 . . 117.7(3) ?
    Cd2 O13 Cd2 2_656 . 110.75(13) ?
    Cd2 O14 H14A . . 121.4 ?
    Cd2 O14 H14B . . 127.6 ?
    H14A O14 H14B . . 101.5 ?
    C1 N1 C5 . . 118.9(4) ?
    C1 N1 Cd1 . . 121.5(3) ?
    C5 N1 Cd1 . . 119.6(3) ?
    C12 N2 C8 . . 118.6(4) ?
    C12 N2 Cd2 . . 121.3(3) ?
    C8 N2 Cd2 . . 120.1(3) ?
    N1 C1 C2 . . 122.2(4) ?
    N1 C1 C6 . . 116.1(4) ?
    C2 C1 C6 . . 121.6(4) ?
    C1 C2 C3 . . 119.2(5) ?
    C1 C2 H2A . . 120.4 ?
    C3 C2 H2A . . 120.4 ?
    O3 C3 C2 . . 124.0(4) ?
    O3 C3 C4 . . 117.9(4) ?
    C2 C3 C4 . . 118.1(4) ?
    C5 C4 C3 . . 119.3(4) ?
    C5 C4 H4A . . 120.4 ?
    C3 C4 H4A . . 120.4 ?
    N1 C5 C4 . . 122.2(5) ?
    N1 C5 C7 . . 116.2(4) ?
    C4 C5 C7 . . 121.5(4) ?
    O1 C6 O2 . . 126.1(5) ?
    O1 C6 C1 . . 117.7(4) ?
    O2 C6 C1 . . 116.2(4) ?
    O4 C7 O5 . . 125.0(5) ?
    O4 C7 C5 . . 118.8(4) ?
    O5 C7 C5 . . 116.2(4) ?
    N2 C8 C9 . . 122.7(4) ?
    N2 C8 C13 . . 113.3(4) ?
    C9 C8 C13 . . 124.1(4) ?
    C8 C9 C10 . . 118.8(4) ?
    C8 C9 H9A . . 120.6 ?
    C10 C9 H9A . . 120.6 ?
    O11 C10 C9 . . 118.6(4) ?
    O11 C10 C11 . . 122.2(4) ?
    C9 C10 C11 . . 119.2(4) ?
    C12 C11 C10 . . 118.3(4) ?
    C12 C11 H11A . . 120.9 ?
    C10 C11 H11A . . 120.9 ?
    N2 C12 C11 . . 122.3(4) ?
    N2 C12 C14 . . 115.4(4) ?
    C11 C12 C14 . . 122.2(4) ?
    O10 C13 O9 . . 123.6(4) ?
    O10 C13 C8 . . 119.1(4) ?
    O9 C13 C8 . . 117.3(4) ?
    O13 C14 O12 . . 125.6(5) ?
    O13 C14 C12 . . 116.7(4) ?
    O12 C14 C12 . . 117.6(4) ?
    H15A O15 H15B . . 110.3 ?
    H16A O16 H16B . . 104.2 ?
    H17A O17 H17B . . 102.7 ?
    H18A O18 H18B . . 114.0 ?
loop_
    _geom_torsion_atom_site_label_1
    _geom_torsion_atom_site_label_2
    _geom_torsion_atom_site_label_3
    _geom_torsion_atom_site_label_4
    _geom_torsion_site_symmetry_1
    _geom_torsion_site_symmetry_2
    _geom_torsion_site_symmetry_3
    _geom_torsion_site_symmetry_4
    _geom_torsion
    _geom_torsion_publ_flag
    O6 Cd1 O2 C6 . . . . -94.9(4) ?
    N1 Cd1 O2 C6 . . . . -7.1(4) ?
    O2 Cd1 O2 C6 2_666 . . . 177.6(5) ?
    O8 Cd1 O2 C6 . . . . 94.0(4) ?
    O5 Cd1 O2 C6 . . . . -10.0(5) ?
    O7 Cd1 O2 C6 . . . . 150.2(3) ?
    O6 Cd1 O2 Cd1 . . . 2_666 87.55(17) ?
    N1 Cd1 O2 Cd1 . . . 2_666 175.4(2) ?
    O2 Cd1 O2 Cd1 2_666 . . 2_666 0.0 ?
    O8 Cd1 O2 Cd1 . . . 2_666 -83.58(15) ?
    O5 Cd1 O2 Cd1 . . . 2_666 172.46(14) ?
    O7 Cd1 O2 Cd1 . . . 2_666 -27.3(3) ?
    O6 Cd1 O5 C7 . . . . 86.1(4) ?
    N1 Cd1 O5 C7 . . . . -7.8(3) ?
    O2 Cd1 O5 C7 2_666 . . . 159.4(3) ?
    O8 Cd1 O5 C7 . . . . -102.5(4) ?
    O7 Cd1 O5 C7 . . . . -173.9(4) ?
    O2 Cd1 O5 C7 . . . . -4.9(5) ?
    O6 Cd1 O7 Cd2 . . . . 168.82(13) ?
    N1 Cd1 O7 Cd2 . . . . 68.7(2) ?
    O2 Cd1 O7 Cd2 2_666 . . . -102.13(13) ?
    O8 Cd1 O7 Cd2 . . . . -17.66(11) ?
    O5 Cd1 O7 Cd2 . . . . 89.76(13) ?
    O2 Cd1 O7 Cd2 . . . . -76.4(2) ?
    O14 Cd2 O7 Cd1 . . . . 54.7(5) ?
    N2 Cd2 O7 Cd1 . . . . -120.54(14) ?
    O13 Cd2 O7 Cd1 2_656 . . . 100.87(13) ?
    O10 Cd2 O7 Cd1 . . . . -51.13(13) ?
    O8 Cd2 O7 Cd1 . . . . 17.39(11) ?
    O13 Cd2 O7 Cd1 . . . . 170.76(12) ?
    N1 Cd1 O8 Cd2 . . . . -122.31(14) ?
    O2 Cd1 O8 Cd2 2_666 . . . 101.29(14) ?
    O5 Cd1 O8 Cd2 . . . . -51.83(14) ?
    O7 Cd1 O8 Cd2 . . . . 18.52(11) ?
    O2 Cd1 O8 Cd2 . . . . 170.69(14) ?
    O14 Cd2 O8 Cd1 . . . . 171.44(14) ?
    N2 Cd2 O8 Cd1 . . . . 54.4(2) ?
    O13 Cd2 O8 Cd1 2_656 . . . -102.41(14) ?
    O10 Cd2 O8 Cd1 . . . . 89.69(15) ?
    O13 Cd2 O8 Cd1 . . . . -70.8(2) ?
    O7 Cd2 O8 Cd1 . . . . -18.49(11) ?
    O14 Cd2 O10 C13 . . . . 118.3(4) ?
    N2 Cd2 O10 C13 . . . . 7.0(4) ?
    O13 Cd2 O10 C13 2_656 . . . -173.8(3) ?
    O8 Cd2 O10 C13 . . . . -147.5(4) ?
    O13 Cd2 O10 C13 . . . . 16.1(5) ?
    O7 Cd2 O10 C13 . . . . -77.7(4) ?
    O14 Cd2 O13 C14 . . . . -107.3(4) ?
    N2 Cd2 O13 C14 . . . . -3.9(4) ?
    O13 Cd2 O13 C14 2_656 . . . 171.9(5) ?
    O10 Cd2 O13 C14 . . . . -13.1(5) ?
    O8 Cd2 O13 C14 . . . . 138.2(3) ?
    O7 Cd2 O13 C14 . . . . 87.9(4) ?
    O14 Cd2 O13 Cd2 . . . 2_656 80.84(17) ?
    N2 Cd2 O13 Cd2 . . . 2_656 -175.8(2) ?
    O13 Cd2 O13 Cd2 2_656 . . 2_656 0.0 ?
    O10 Cd2 O13 Cd2 . . . 2_656 175.07(15) ?
    O8 Cd2 O13 Cd2 . . . 2_656 -33.7(3) ?
    O7 Cd2 O13 Cd2 . . . 2_656 -83.93(15) ?
    O6 Cd1 N1 C1 . . . . 101.9(4) ?
    O2 Cd1 N1 C1 2_666 . . . 11.0(5) ?
    O8 Cd1 N1 C1 . . . . -77.4(4) ?
    O5 Cd1 N1 C1 . . . . -177.5(4) ?
    O7 Cd1 N1 C1 . . . . -155.7(3) ?
    O2 Cd1 N1 C1 . . . . 4.7(4) ?
    O6 Cd1 N1 C5 . . . . -77.2(4) ?
    O2 Cd1 N1 C5 2_666 . . . -168.1(3) ?
    O8 Cd1 N1 C5 . . . . 103.6(4) ?
    O5 Cd1 N1 C5 . . . . 3.5(3) ?
    O7 Cd1 N1 C5 . . . . 25.2(5) ?
    O2 Cd1 N1 C5 . . . . -174.4(4) ?
    O14 Cd2 N2 C12 . . . . 101.5(4) ?
    O13 Cd2 N2 C12 2_656 . . . -2.7(5) ?
    O10 Cd2 N2 C12 . . . . 176.7(4) ?
    O8 Cd2 N2 C12 . . . . -147.3(3) ?
    O13 Cd2 N2 C12 . . . . 3.2(3) ?
    O7 Cd2 N2 C12 . . . . -79.9(4) ?
    O14 Cd2 N2 C8 . . . . -78.0(4) ?
    O13 Cd2 N2 C8 2_656 . . . 177.9(3) ?
    O10 Cd2 N2 C8 . . . . -2.7(3) ?
    O8 Cd2 N2 C8 . . . . 33.3(4) ?
    O13 Cd2 N2 C8 . . . . -176.2(4) ?
    O7 Cd2 N2 C8 . . . . 100.6(4) ?
    C5 N1 C1 C2 . . . . -1.8(7) ?
    Cd1 N1 C1 C2 . . . . 179.1(4) ?
    C5 N1 C1 C6 . . . . 176.5(4) ?
    Cd1 N1 C1 C6 . . . . -2.5(6) ?
    N1 C1 C2 C3 . . . . 1.6(8) ?
    C6 C1 C2 C3 . . . . -176.6(5) ?
    C1 C2 C3 O3 . . . . 179.8(4) ?
    C1 C2 C3 C4 . . . . 0.3(7) ?
    O3 C3 C4 C5 . . . . 178.5(4) ?
    C2 C3 C4 C5 . . . . -1.9(7) ?
    C1 N1 C5 C4 . . . . 0.1(7) ?
    Cd1 N1 C5 C4 . . . . 179.2(4) ?
    C1 N1 C5 C7 . . . . -178.9(4) ?
    Cd1 N1 C5 C7 . . . . 0.2(6) ?
    C3 C4 C5 N1 . . . . 1.8(8) ?
    C3 C4 C5 C7 . . . . -179.3(4) ?
    Cd1 O2 C6 O1 2_666 . . . 3.4(8) ?
    Cd1 O2 C6 O1 . . . . -173.5(4) ?
    Cd1 O2 C6 C1 2_666 . . . -174.8(3) ?
    Cd1 O2 C6 C1 . . . . 8.2(6) ?
    N1 C1 C6 O1 . . . . 177.4(5) ?
    C2 C1 C6 O1 . . . . -4.2(8) ?
    N1 C1 C6 O2 . . . . -4.2(7) ?
    C2 C1 C6 O2 . . . . 174.2(5) ?
    Cd1 O5 C7 O4 . . . . -170.3(4) ?
    Cd1 O5 C7 C5 . . . . 10.5(6) ?
    N1 C5 C7 O4 . . . . 173.4(5) ?
    C4 C5 C7 O4 . . . . -5.6(7) ?
    N1 C5 C7 O5 . . . . -7.4(7) ?
    C4 C5 C7 O5 . . . . 173.7(5) ?
    C12 N2 C8 C9 . . . . -0.4(7) ?
    Cd2 N2 C8 C9 . . . . 179.0(4) ?
    C12 N2 C8 C13 . . . . 179.6(4) ?
    Cd2 N2 C8 C13 . . . . -1.0(5) ?
    N2 C8 C9 C10 . . . . 0.0(7) ?
    C13 C8 C9 C10 . . . . 180.0(4) ?
    C8 C9 C10 O11 . . . . -180.0(4) ?
    C8 C9 C10 C11 . . . . 1.0(7) ?
    O11 C10 C11 C12 . . . . 179.5(4) ?
    C9 C10 C11 C12 . . . . -1.4(7) ?
    C8 N2 C12 C11 . . . . -0.1(7) ?
    Cd2 N2 C12 C11 . . . . -179.6(4) ?
    C8 N2 C12 C14 . . . . 177.0(4) ?
    Cd2 N2 C12 C14 . . . . -2.5(6) ?
    C10 C11 C12 N2 . . . . 1.0(7) ?
    C10 C11 C12 C14 . . . . -175.9(4) ?
    Cd2 O10 C13 O9 . . . . 168.5(4) ?
    Cd2 O10 C13 C8 . . . . -10.2(6) ?
    N2 C8 C13 O10 . . . . 7.7(7) ?
    C9 C8 C13 O10 . . . . -172.3(5) ?
    N2 C8 C13 O9 . . . . -171.1(4) ?
    C9 C8 C13 O9 . . . . 8.9(7) ?
    Cd2 O13 C14 O12 2_656 . . . -7.4(8) ?
    Cd2 O13 C14 O12 . . . . -177.3(4) ?
    Cd2 O13 C14 C12 2_656 . . . 174.0(3) ?
    Cd2 O13 C14 C12 . . . . 4.1(6) ?
    N2 C12 C14 O13 . . . . -1.3(7) ?
    C11 C12 C14 O13 . . . . 175.8(5) ?
    N2 C12 C14 O12 . . . . 180.0(4) ?
    C11 C12 C14 O12 . . . . -2.9(7) ?
loop_
    _geom_hbond_atom_site_label_D
    _geom_hbond_atom_site_label_H
    _geom_hbond_atom_site_label_A
    _geom_hbond_site_symmetry_A
    _geom_hbond_distance_DH
    _geom_hbond_distance_HA
    _geom_hbond_distance_DA
    _geom_hbond_angle_DHA
    _geom_hbond_publ_flag
    O3 H3O O9 2_765 0.850 1.735 2.536(5) 156 y
    O6 H6A O4 2_665 0.850 1.865 2.665(5) 156 y
    O6 H6B O17 1_555 0.850 1.828 2.677(8) 177 y
    O7 H7A O11 2_655 0.850 2.065 2.871(5) 158 y
    O7 H7B O1 2_666 0.850 1.841 2.639(5) 156 y
    O8 H8A O12 2_656 0.850 1.875 2.687(5) 159 y
    O8 H8B O15 1_555 0.850 1.830 2.679(5) 176 y
    O11 H11O O5 2_655 0.850 1.760 2.547(5) 153 y
    O14 H14A O18 1_645 0.850 1.935 2.747(7) 159 y
    O14 H14B O16 2_656 0.850 1.823 2.663(6) 169 y
    O15 H15A O17 1_655 0.850 1.963 2.802(7) 169 y
    O15 H15B O3 2_765 0.850 2.029 2.790(5) 149 y
    O16 H16A O18 1_545 0.850 2.297 3.013(6) 142 y
    O16 H16A O14 1_455 0.850 2.505 3.228(6) 143 y
    O16 H16B O15 1_455 0.850 1.974 2.791(6) 161 y
    O18 H18A O9 2_665 0.850 1.879 2.719(5) 170 y
    O18 H18B O12 1_565 0.850 2.204 2.819(6) 129 y
    C11 H11A O4 2_655 0.950 2.310 3.224(6) 161 y
data_global
_journal_date_recd_electronic     2008-08-16
_journal_date_accepted     2008-09-24
_journal_name_full     'Acta Crystallographica, Section E'
_journal_year     2008
_journal_volume     64
_journal_issue     10
_journal_page_first     m1351
_journal_page_last     m1352
_journal_paper_category     QM
_journal_coeditor_code     OM2258
_publ_contact_author_name     'Hossein Aghabozorg'
_publ_contact_author_address
;
Faculty of Chemistry
Teacher Training University
Tehran
Iran
;
_publ_contact_author_email     'haghabozorg@yahoo.com'
_publ_contact_author_fax     '00982188820993'
_publ_contact_author_phone     '00982188848949'
_publ_section_title
;\
<i>catena</i>-Poly[[[aquacadmium(II)]bis(\m-4-hydroxypyridine-2,6-\
dicarboxylato)[aquacadmium(II)]di-\m-aqua] tetrahydrate]
;
loop_
    _publ_author_name
    _publ_author_address
    'Aghabozorg, Hossein'
;
Faculty of Chemistry
Tarbiat Moallem University
Tehran
Iran
;
    'Ilaie, Neda'
;
Faculty of Chemistry
Islamic Azad University
North Tehran Branch
Tehran
Iran
;
    'Heidari, Mohammad'
;
Faculty of Chemistry
Tarbiat Moallem University
Tehran
Iran
;
    'Manteghi, Faranak'
;
Faculty of Chemistry
Iran University of Science and Technology
Tehran
Iran
;
    'Pasdar, Hoda'
;
Faculty of Chemistry
Islamic Azad University
North Tehran Branch
Tehran
Iran
;
