# Supplementary material for: catena-Poly[[[aqua­cadmium(II)]bis­(μ-4-hydroxy­pyridine-2,6-dicarboxyl­ato)[aqua­cadmium(II)]di-μ-aqua] tetra­hydrate]
Source: Acta Crystallogr Sect E Struct Rep Online. 2008 Sep 30;64(Pt 10):m1351–2. doi: 10.1107/S1600536808030869 (PMC2959374; doi:10.1107/S1600536808030869)
Supplement: Supplementary file 2 [file e-64-m1351-Isup2.hkl]

# 
# h,k,l, Fc-squared, Fo-squared, sigma(Fo-squared) and status flag 
# 
data_I
_shelx_title ' CdMH in P-1' 
_shelx_refln_list_code          4 
_shelx_F_calc_maximum      431.20 
_exptl_crystal_F_000       720.00 
_reflns_d_resolution_high  0.7097 
 
loop_ 
 _symmetry_equiv_pos_as_xyz 
 'x, y, z' 
 '-x, -y, -z' 
 
_cell_length_a     9.4499 
_cell_length_b    10.8633 
_cell_length_c    11.2086 
_cell_angle_alpha  87.910 
_cell_angle_beta   74.239 
_cell_angle_gamma  80.478 
 
_shelx_F_squared_multiplier     1.000 
 
loop_ 
 _refln_index_h 
 _refln_index_k 
 _refln_index_l 
 _refln_F_squared_calc 
 _refln_F_squared_meas 
 _refln_F_squared_sigma 
 _refln_observed_status 
   1   0   0    33747.60    34924.33    450.85 o 
   2   0   0     2022.21     1854.76     44.60 o 
   3   0   0      962.43      825.85     51.42 o 
   4   0   0     1732.64     1754.34     69.26 o 
   5   0   0     1154.59     1281.60     72.41 o 
   6   0   0     9248.46     9221.78    267.13 o 
   7   0   0     3145.57     3068.65    203.12 o 
   8   0   0     1938.05     2168.41    111.06 o 
   9   0   0        0.04       18.34    150.88 o 
  10   0   0      817.65      692.85    150.46 o 
  11   0   0     1353.82     1341.63    172.95 o 
  12   0   0      281.11      331.88    151.93 o 
 -12   1   0      183.00      208.18    147.73 o 
 -11   1   0     1152.51     1107.85    168.72 o 
 -10   1   0      304.52      614.42    165.72 o 
  -9   1   0      153.26       13.03    121.06 o 
  -8   1   0     3523.27     3249.37    132.18 o 
  -7   1   0     3562.11     3895.96    138.97 o 
  -6   1   0       90.44      100.31    128.00 o 
  -5   1   0     2560.91     2678.16    103.36 o 
  -4   1   0    21685.67    20690.37    379.49 o 
  -3   1   0        7.53       89.94     34.93 o 
  -2   1   0      645.92      484.01     49.20 o 
  -1   1   0       82.44       97.90     12.39 o 
   0   1   0       42.98       71.49     11.03 o 
   1   1   0     1883.85     2144.22     34.32 o 
   2   1   0    13193.08    13390.42    293.20 o 
   3   1   0     5716.32     6071.68    148.11 o 
   4   1   0    11006.86    10179.84    207.19 o 
   7   1   0      557.72      660.76    114.74 o 
   8   1   0     1361.21     1280.82     89.48 o 
   9   1   0     1565.93     1785.02    198.73 o 
  10   1   0     3132.92     2987.60    207.01 o 
  11   1   0     1576.57     1680.72    476.37 o 
  12   1   0       51.03      -43.52    187.60 o 
 -12   2   0     1711.60     2190.70    213.43 o 
 -11   2   0     2477.24     2565.04    209.38 o 
 -10   2   0     1288.30     1580.91    184.91 o 
  -9   2   0       15.07      -69.65    110.24 o 
  -8   2   0      198.20      455.58    133.09 o 
  -7   2   0        0.49       72.68     62.83 o 
  -6   2   0       21.12      -20.44     56.99 o 
  -5   2   0     1744.32     1803.64     89.52 o 
  -4   2   0     2761.69     2781.45     97.34 o 
  -3   2   0      828.77      913.26    100.51 o 
  -1   2   0    17560.06    18383.50    311.57 o 
   0   2   0    11987.84    11949.08    180.80 o 
   1   2   0       45.03       52.45     19.94 o 
   2   2   0      194.06      304.97     35.58 o 
   3   2   0      320.07      299.38     40.53 o 
   4   2   0     1052.11     1050.40     60.78 o 
   5   2   0    13583.57    13582.72    276.71 o 
   6   2   0    11970.30    12277.34    263.07 o 
   7   2   0     6544.96     6440.14    284.18 o 
   8   2   0      373.88      539.98     75.56 o 
   9   2   0      659.10      790.37     84.70 o 
  10   2   0       30.43       82.44    117.38 o 
  11   2   0      192.68      293.74    134.15 o 
  12   2   0     1506.48     1592.69    259.66 o 
 -11   3   0        0.92      -49.60    250.47 o 
 -10   3   0      187.48      293.23    147.08 o 
  -9   3   0     3744.10     3875.55    219.12 o 
  -8   3   0     7543.13     7796.29    280.86 o 
  -7   3   0     1656.01     1876.51    244.86 o 
  -6   3   0        0.22      118.06     61.54 o 
  -5   3   0      241.70      219.15     59.46 o 
  -4   3   0      730.74      776.35     73.19 o 
  -3   3   0     4165.00     3969.97    111.62 o 
  -2   3   0     6650.71     6328.66    140.07 o 
  -1   3   0     1723.49     1670.82     72.73 o 
   0   3   0       85.28       68.73     17.23 o 
   1   3   0     5650.45     5631.17    101.69 o 
   2   3   0    12332.77    12225.25    232.54 o 
   3   3   0    10997.44    11117.71    390.33 o 
   4   3   0       25.47      111.19     44.83 o 
   5   3   0       27.96      -35.94     57.75 o 
   6   3   0      521.09      479.16     69.97 o 
   7   3   0     2829.33     3166.51    219.54 o 
   8   3   0     5191.94     5007.19    164.02 o 
   9   3   0     5857.82     6449.94    258.60 o 
  10   3   0     2778.58     2441.11    187.43 o 
  11   3   0       16.93      121.90    122.95 o 
  12   3   0       82.74      386.92    148.85 o 
 -11   4   0      129.26      134.23    141.76 o 
 -10   4   0        1.85      102.46    124.54 o 
  -8   4   0      260.22      420.45     79.75 o 
  -6   4   0     6061.54     6146.27    180.91 o 
  -5   4   0     5757.90     5536.71    162.44 o 
  -4   4   0      412.49      555.78     97.25 o 
  -3   4   0     3283.56     3333.26    108.93 o 
  -1   4   0      441.13      506.50     29.06 o 
   0   4   0     7236.47     7690.15    178.96 o 
   1   4   0     6148.20     6205.07    147.22 o 
   2   4   0    25999.00    26453.91    467.57 o 
   4   4   0      910.42      929.74     66.89 o 
   5   4   0     1580.32     1517.61     86.51 o 
   6   4   0     2125.72     2136.34    103.32 o 
   7   4   0      132.03      213.47     67.42 o 
   8   4   0      536.14      452.81     77.77 o 
   9   4   0      163.22      120.63    102.19 o 
  10   4   0      504.05      338.70    124.59 o 
  11   4   0     2596.47     2808.99    340.80 o 
  12   4   0     1970.34     2206.53    343.58 o 
 -11   5   0       74.20       56.82    132.04 o 
 -10   5   0      836.81      867.53    360.18 o 
  -9   5   0     3443.37     3603.85    210.85 o 
  -8   5   0     2753.75     2607.94    129.60 o 
  -7   5   0      914.82      967.64     97.43 o 
  -6   5   0      251.86      503.15     80.91 o 
  -5   5   0       15.32      216.52     78.97 o 
  -4   5   0       15.50      144.48     56.82 o 
  -3   5   0     4208.28     3990.93    149.41 o 
  -2   5   0    14165.39    13236.02    263.51 o 
  -1   5   0    11265.52    11345.78    309.99 o 
   2   5   0      156.31      200.44     43.89 o 
   3   5   0     2763.52     2602.31    244.33 o 
   4   5   0     5249.68     4986.07    150.29 o 
   5   5   0     3655.04     3552.49    126.71 o 
   6   5   0        7.34      -54.52     60.82 o 
   7   5   0      145.03      162.32     76.29 o 
   8   5   0      702.09      659.02     83.47 o 
   9   5   0      593.75      768.88    117.71 o 
  10   5   0        1.64        7.95    106.68 o 
  11   5   0       28.09       49.09    116.15 o 
  12   5   0        4.13      188.06    209.58 o 
 -10   6   0      717.20      600.26    143.92 o 
  -9   6   0      440.93      623.42    127.47 o 
  -8   6   0       11.37       15.15     67.92 o 
  -7   6   0     2203.80     2499.80    230.79 o 
  -6   6   0     5180.22     5124.11    234.58 o 
  -5   6   0     1004.57      998.53     83.54 o 
  -4   6   0        6.92      181.40     59.13 o 
  -3   6   0       24.45       81.83     50.03 o 
  -2   6   0       43.90      173.33     47.28 o 
  -1   6   0    11607.86    11540.01    275.87 o 
   0   6   0    11535.69    11311.42    190.61 o 
   1   6   0    12372.11    12257.47    248.99 o 
   2   6   0     7061.02     7348.67    179.22 o 
   3   6   0      344.05      437.85     66.40 o 
   4   6   0        5.71      -39.13     59.74 o 
   5   6   0       12.69        0.50     62.63 o 
   6   6   0     1458.59     1203.84     93.38 o 
   7   6   0     7533.65     7335.44    218.71 o 
   8   6   0     4898.71     4539.83    163.85 o 
   9   6   0     1133.32     1054.52     98.74 o 
  10   6   0      170.46      304.57    215.51 o 
  11   6   0      851.28      904.51    149.87 o 
  12   6   0        0.67     -171.19    204.39 o 
 -10   7   0       26.49       22.81    229.61 o 
  -9   7   0        0.41      -19.29    189.73 o 
  -8   7   0      297.73      310.22    110.18 o 
  -7   7   0      873.79      942.30    105.19 o 
  -6   7   0      581.04      683.46     87.77 o 
  -5   7   0      482.51      340.15     73.34 o 
  -4   7   0     2146.47     2006.96    101.23 o 
  -3   7   0     3953.17     3815.28    176.70 o 
  -2   7   0     1521.06     1531.38     73.33 o 
  -1   7   0     1725.27     1790.97     85.88 o 
   1   7   0      231.49      281.01     50.75 o 
   2   7   0     4425.33     4451.12    136.47 o 
   3   7   0    11232.90    11137.97    279.53 o 
   4   7   0    12245.12    12236.87    274.61 o 
   5   7   0      237.38      206.04     69.60 o 
   6   7   0       61.37      108.03     75.42 o 
   7   7   0       94.06      246.36    104.73 o 
   8   7   0      654.85      860.33     96.07 o 
   9   7   0     1973.51     1856.65    119.54 o 
  10   7   0     5009.72     4602.26    479.34 o 
  11   7   0     2037.59     1927.90    175.22 o 
  12   7   0      195.02      423.79    227.38 o 
  -9   8   0        3.70      -66.21    212.36 o 
  -8   8   0       53.42      207.35    210.32 o 
  -7   8   0      395.95      467.50    150.23 o 
  -6   8   0      169.16      365.51    123.35 o 
  -5   8   0     1678.56     1778.82    246.49 o 
  -4   8   0     1433.03     1544.96    111.87 o 
  -3   8   0     1093.20     1275.43     75.39 o 
  -2   8   0     1013.86     1146.29     65.68 o 
  -1   8   0     2505.54     2498.93    209.58 o 
   0   8   0     3262.73     3128.23    304.45 o 
   1   8   0      740.14      669.87     61.91 o 
   2   8   0      103.49      116.97     56.76 o 
   3   8   0      152.77      209.88     66.28 o 
   4   8   0       91.71      122.59     71.38 o 
   5   8   0      145.27      119.14     84.61 o 
   6   8   0     9665.15     9240.07    279.75 o 
   7   8   0     6292.93     6363.79    202.86 o 
   8   8   0     2285.81     2385.39    175.62 o 
   9   8   0        1.65       -9.25     72.01 o 
  10   8   0       92.10      299.56    117.71 o 
  11   8   0      380.82      435.66    203.46 o 
  -8   9   0     2448.46     2360.45    324.57 o 
  -7   9   0     2019.56     2155.60    187.21 o 
  -6   9   0      313.49      492.83    133.09 o 
  -5   9   0        1.63       26.44    142.35 o 
  -4   9   0        0.78      -42.53    109.04 o 
  -3   9   0       62.02       40.63    106.35 o 
  -2   9   0     1301.88     1045.75    141.98 o 
  -1   9   0     3278.80     3523.40    192.57 o 
   0   9   0      957.22      975.94    163.68 o 
   1   9   0        0.20       57.33    119.81 o 
   2   9   0     4223.23     4388.22    140.21 o 
   3   9   0     4498.16     4532.84    151.73 o 
   4   9   0       23.50       62.59     71.17 o 
   5   9   0     1759.19     1628.08    178.06 o 
   6   9   0      327.94      272.21     85.47 o 
   7   9   0       13.12       40.33     79.80 o 
   8   9   0     1261.51     1427.09    276.81 o 
   9   9   0     4196.37     4136.06    171.30 o 
  10   9   0     3337.61     3429.16    206.18 o 
  11   9   0      816.88      576.06    215.51 o 
  -8  10   0       26.10      -61.39    200.68 o 
  -7  10   0      236.43      131.31    178.42 o 
  -6  10   0     2159.45     2063.38    225.71 o 
  -5  10   0     3251.85     3305.04    212.10 o 
  -4  10   0     2583.82     2246.23    183.82 o 
  -3  10   0       56.98      -25.97    111.30 o 
  -2  10   0      188.74      368.87    123.79 o 
  -1  10   0       28.50      125.98    112.40 o 
   0  10   0     1052.65      941.41    137.57 o 
   1  10   0     3336.77     2916.26    183.87 o 
   2  10   0     4421.69     4078.19    215.12 o 
   3  10   0      931.72     1205.66    245.65 o 
   4  10   0      136.84      111.06     69.44 o 
   5  10   0     2851.16     2970.43    193.04 o 
   6  10   0     1471.76     1631.10    175.01 o 
   7  10   0       38.37      -21.24     84.00 o 
   8  10   0      364.12      418.21    145.74 o 
   9  10   0      530.19      813.86    105.61 o 
  10  10   0       19.86       71.41    170.82 o 
  -7  11   0      155.70      151.71    141.53 o 
  -6  11   0       25.48      196.89    169.33 o 
  -5  11   0        2.18       69.56    131.52 o 
  -4  11   0      123.76       31.67    180.65 o 
  -3  11   0     1569.52     1415.66    167.20 o 
  -2  11   0     5065.52     4381.03    264.85 o 
  -1  11   0     3158.93     3278.64    402.65 o 
   0  11   0     1036.33      895.16    142.49 o 
   1  11   0        1.73       21.79    113.05 o 
   2  11   0        2.68     -102.36    107.64 o 
   3  11   0      344.02      364.62    172.76 o 
   4  11   0     1506.65     1445.35    162.51 o 
   5  11   0     1001.19      976.65    146.28 o 
   6  11   0      492.31      455.19    130.74 o 
   7  11   0        2.42      125.75    105.08 o 
   8  11   0      295.55      218.84    102.65 o 
   9  11   0      690.41      906.31    114.18 o 
  10  11   0        6.66      146.71    185.10 o 
  -6  12   0      969.71      879.60    174.51 o 
  -5  12   0     1502.84     1144.72    178.04 o 
  -4  12   0      137.42       78.76    128.04 o 
  -3  12   0       59.84      171.54    127.89 o 
  -2  12   0        0.81     -112.75    112.75 o 
  -1  12   0      399.50      302.99    129.75 o 
   0  12   0     1901.14     1546.49    342.28 o 
   1  12   0     5607.98     5380.49    261.67 o 
   2  12   0     2918.15     2850.14    204.94 o 
   3  12   0     2815.80     2490.29    476.00 o 
   4  12   0      162.11      270.49    131.50 o 
   5  12   0        2.12      180.44    121.30 o 
   6  12   0      350.95      369.60    130.50 o 
   7  12   0     1432.03     1783.13    178.71 o 
   8  12   0     2845.28     3293.23    400.15 o 
   9  12   0     2436.49     2794.63    297.12 o 
  -4  13   0       97.68       31.60    143.74 o 
  -3  13   0     1516.76     1494.79    187.18 o 
  -2  13   0      564.93      574.14    150.88 o 
  -1  13   0      124.12      142.48    132.28 o 
   0  13   0       50.86      223.20    126.59 o 
   1  13   0        0.15     -106.06    111.49 o 
   2  13   0      445.52      396.62    140.52 o 
   3  13   0     2335.16     2168.13    352.76 o 
   4  13   0     2195.17     1931.61    185.78 o 
   6  13   0       47.07       96.71    128.42 o 
   7  13   0       47.29        6.71    175.55 o 
   8  13   0       87.96        1.21    126.26 o 
  -3  14   0     1008.23      873.87    179.97 o 
  -2  14   0      146.92      -95.40    179.44 o 
  -1  14   0      200.32       69.84    132.02 o 
   0  14   0     1653.92     1429.61    206.52 o 
   1  14   0     1261.99     1296.07    174.99 o 
   2  14   0       36.48      -52.17    122.01 o 
   3  14   0       76.34      113.52    124.52 o 
   4  14   0        7.33      -17.86    124.44 o 
   5  14   0      513.60      402.92    151.13 o 
   6  14   0     1302.64     1660.32    196.73 o 
   0  15   0     1150.11     1406.27    190.96 o 
   1  15   0      310.56      259.70    148.23 o 
   2  15   0      219.19      138.46    152.27 o 
   3  15   0      629.06      679.78    229.79 o 
   4  15   0     1011.89      965.60    176.11 o 
  -3 -15   1     1339.90     1470.87    187.68 o 
  -2 -15   1     1247.25     1767.47    255.95 o 
  -1 -15   1      943.36      836.42    172.11 o 
   0 -15   1       63.96      -18.47    132.45 o 
  -6 -14   1     2977.13     3729.22    520.14 o 
  -5 -14   1     1334.03     1724.26    197.02 o 
  -4 -14   1      458.91      556.43    148.39 o 
  -3 -14   1        7.80      118.61    126.13 o 
  -2 -14   1      146.81      125.92    130.28 o 
  -1 -14   1     2287.44     2340.73    331.71 o 
   0 -14   1     1965.78     2044.38    196.88 o 
   1 -14   1     2779.57     2812.14    267.35 o 
   2 -14   1      813.78      433.99    280.71 o 
   3 -14   1       23.80      -43.69    139.71 o 
  -8 -13   1       30.55      -37.65    205.13 o 
  -7 -13   1      358.61      332.87    135.68 o 
  -6 -13   1       36.40      128.71    127.45 o 
  -5 -13   1      368.27      317.17    136.26 o 
  -4 -13   1     1245.66     1410.17    169.07 o 
  -3 -13   1     1627.96     1694.43    175.80 o 
  -2 -13   1     1510.68     1450.00    169.32 o 
  -1 -13   1      102.93      117.94    120.36 o 
   0 -13   1       13.91       62.19    150.69 o 
   1 -13   1      130.17      198.35    131.27 o 
   2 -13   1      575.73      517.62    151.09 o 
   3 -13   1     1512.36     1265.31    181.36 o 
   4 -13   1     1877.16     1427.91    193.11 o 
   5 -13   1      306.34      146.30    150.10 o 
  -9 -12   1      236.66      232.02    178.23 o 
  -8 -12   1      156.13      262.62    200.31 o 
  -7 -12   1     1467.44     1727.88    172.73 o 
  -6 -12   1      615.63     1070.02    149.63 o 
  -5 -12   1       10.30      -48.35    111.63 o 
  -4 -12   1      592.94      643.05    276.35 o 
  -3 -12   1      670.32     1077.11    166.92 o 
  -2 -12   1      400.28      318.54    125.62 o 
  -1 -12   1      934.95      958.81    151.41 o 
   0 -12   1     2619.28     2674.97    437.15 o 
   1 -12   1     2232.44     2089.10    182.35 o 
   2 -12   1     1317.84     1340.43    167.67 o 
   3 -12   1       25.27      129.33    143.55 o 
   4 -12   1       24.28      174.02    136.53 o 
   5 -12   1       99.65      286.74    140.85 o 
   6 -12   1     1310.51     1334.95    250.85 o 
  -9 -11   1      899.11      849.14    148.89 o 
  -8 -11   1     2849.78     2943.55    158.75 o 
  -7 -11   1     2920.03     3424.90    164.59 o 
  -6 -11   1      733.76      865.22    137.88 o 
  -5 -11   1       14.58      -59.97    106.79 o 
  -4 -11   1      644.55      997.21    184.73 o 
  -3 -11   1     2022.94     2099.53    176.14 o 
  -2 -11   1      368.70      353.44    154.49 o 
  -1 -11   1     2153.38     1928.25    167.96 o 
   0 -11   1     1119.19     1133.82    195.20 o 
   1 -11   1      235.29      319.37    126.44 o 
   2 -11   1     1655.86     1802.37    175.70 o 
   3 -11   1     3617.34     3343.44    799.46 o 
   4 -11   1     1278.45     1066.08    161.54 o 
   5 -11   1       50.01      212.96    130.96 o 
   6 -11   1       21.76      -64.33    125.73 o 
   7 -11   1        0.40      245.19    220.52 o 
 -10 -10   1     1789.63     1893.81    278.39 o 
  -9 -10   1      460.12      600.17    176.47 o 
  -8 -10   1       51.15       68.32    117.80 o 
  -7 -10   1      109.17      123.89     88.23 o 
  -6 -10   1     1618.33     1943.43    127.65 o 
  -5 -10   1     5159.93     5220.33    232.29 o 
  -4 -10   1     4892.61     5379.54    191.79 o 
  -3 -10   1       69.75      131.27     72.07 o 
  -2 -10   1      116.08       50.17    102.97 o 
  -1 -10   1      705.65      846.24    128.75 o 
   0 -10   1      119.66      261.12    112.15 o 
   1 -10   1      317.18      213.23    116.92 o 
   2 -10   1     1180.63     1010.71    144.71 o 
   3 -10   1      484.77      278.24    126.54 o 
   4 -10   1       82.84      163.37    123.33 o 
   5 -10   1     1219.81     1088.20    158.33 o 
   6 -10   1     1020.33      859.23    158.78 o 
   7 -10   1      838.33      881.50    161.64 o 
   8 -10   1      194.51      572.35    249.08 o 
 -11  -9   1        7.58      -91.81    193.07 o 
 -10  -9   1      549.05      294.34    208.65 o 
  -9  -9   1     3724.34     3693.01    160.89 o 
  -8  -9   1     5624.73     5981.74    201.84 o 
  -7  -9   1     2409.54     2661.97    170.83 o 
  -6  -9   1      826.46     1073.63    106.25 o 
  -5  -9   1        4.18       54.44     77.08 o 
  -4  -9   1       49.05       23.07     70.75 o 
  -3  -9   1      462.01      607.81     83.09 o 
  -2  -9   1     9063.55     9293.40    261.89 o 
  -1  -9   1     7009.07     7257.64    191.65 o 
   0  -9   1     2950.97     3260.72    181.91 o 
   1  -9   1        9.22      131.89    101.56 o 
   2  -9   1      282.66      174.72    165.25 o 
   3  -9   1      666.62     1017.35    138.53 o 
   4  -9   1      365.31      311.32    124.95 o 
   5  -9   1      732.94      894.93    202.99 o 
   6  -9   1      404.53      310.16    223.95 o 
   7  -9   1       58.20     -113.96    113.96 o 
   8  -9   1      517.22      608.33    254.09 o 
   9  -9   1      831.54      648.77    270.04 o 
 -11  -8   1      496.96      385.03    211.25 o 
 -10  -8   1       46.26       43.77    177.68 o 
  -9  -8   1     1142.84     1248.80    107.90 o 
  -8  -8   1       35.11      183.59    127.56 o 
  -7  -8   1     3504.94     3219.27    145.55 o 
  -6  -8   1     8335.89     7940.02    223.64 o 
  -5  -8   1    11136.96    11158.93    287.02 o 
  -4  -8   1     2421.26     2544.01    123.76 o 
  -3  -8   1       83.49       -4.43     70.78 o 
  -2  -8   1      165.08      292.52     66.14 o 
  -1  -8   1     1022.23     1082.53     79.90 o 
   0  -8   1     4892.54     4809.89    140.84 o 
   1  -8   1     6561.93     6246.65    205.18 o 
   2  -8   1     3978.36     3971.94    127.62 o 
   3  -8   1     1163.63     1251.54     80.15 o 
   4  -8   1       29.61       52.52     59.00 o 
   5  -8   1      103.96      142.62     67.76 o 
   6  -8   1        1.80      -25.48    112.05 o 
   7  -8   1      397.57      176.00    121.45 o 
   8  -8   1     1526.63     1570.91    279.69 o 
   9  -8   1      573.09      411.37    237.58 o 
 -11  -7   1        1.58      156.35    208.47 o 
 -10  -7   1      169.59      308.43    203.64 o 
  -9  -7   1      594.03      561.09     89.52 o 
  -8  -7   1      172.83      257.48     79.71 o 
  -7  -7   1      322.39      275.01     80.32 o 
  -6  -7   1       68.46      302.22     78.17 o 
  -5  -7   1      385.57      428.36     77.37 o 
  -4  -7   1      948.67     1019.28    134.41 o 
  -3  -7   1     6058.06     6214.04    176.18 o 
  -2  -7   1     2523.36     2576.87    132.11 o 
  -1  -7   1      641.63      522.89    114.91 o 
   0  -7   1      577.53      573.98     59.48 o 
   1  -7   1      841.99      853.71     62.58 o 
   3  -7   1     4986.28     4922.00    148.25 o 
   4  -7   1     4259.96     4268.50    144.02 o 
   5  -7   1     3427.92     3739.56    141.36 o 
   6  -7   1      291.55      195.59     77.46 o 
   7  -7   1       56.75      141.45    111.14 o 
   8  -7   1      305.58      564.70    119.42 o 
   9  -7   1      141.30      292.32    117.82 o 
  10  -7   1      758.19      910.46    277.27 o 
 -12  -6   1      213.70      299.35    231.65 o 
 -11  -6   1      619.25      767.84    242.78 o 
 -10  -6   1     1650.80     1532.05    153.46 o 
  -9  -6   1     2047.32     1911.22    120.60 o 
  -8  -6   1       53.57      106.20     73.71 o 
  -7  -6   1        1.77       19.16     69.51 o 
  -6  -6   1      647.92      624.31     80.74 o 
  -5  -6   1      594.36      484.63    113.66 o 
  -4  -6   1      294.74      344.03     68.99 o 
  -3  -6   1     1496.63     1349.39    100.12 o 
  -2  -6   1       24.81        9.42     61.81 o 
  -1  -6   1    10417.20    11072.27    236.53 o 
   0  -6   1    17207.49    17350.13    409.52 o 
   1  -6   1    15362.97    15182.68    299.83 o 
   2  -6   1     7482.64     7232.59    174.92 o 
   3  -6   1      111.96      282.67     61.85 o 
   5  -6   1     1412.62     1508.23    150.73 o 
   6  -6   1      663.83      967.85    129.46 o 
   7  -6   1     3989.89     4128.94    163.99 o 
   8  -6   1     2284.49     2115.35    163.88 o 
   9  -6   1      136.21       84.20    106.07 o 
  10  -6   1        0.19      201.92    121.42 o 
 -12  -5   1       64.09       54.16    210.69 o 
 -11  -5   1        2.62      379.28    210.69 o 
 -10  -5   1        9.81     -107.24    107.24 o 
  -9  -5   1      131.83      162.28     81.49 o 
  -8  -5   1     4742.01     4391.53    187.02 o 
  -7  -5   1     8686.90     8393.14    321.84 o 
  -6  -5   1     5060.00     5221.04    163.51 o 
  -5  -5   1     2041.73     1797.92     96.58 o 
  -4  -5   1     1871.43     2017.50     98.58 o 
  -3  -5   1     3186.06     3223.08    116.77 o 
  -2  -5   1      639.46      656.28     55.99 o 
  -1  -5   1     3556.39     3498.28    166.17 o 
   1  -5   1      837.84      862.37     78.18 o 
   2  -5   1     2346.63     2352.04     87.13 o 
   3  -5   1     2836.66     2853.76    116.12 o 
   4  -5   1     2762.02     2764.25    112.45 o 
   5  -5   1      968.22     1095.98     83.92 o 
   6  -5   1      325.36      360.72     74.58 o 
   7  -5   1       63.64       94.16     74.74 o 
   8  -5   1      100.70      196.14    110.97 o 
   9  -5   1     1613.01     1845.55    204.39 o 
  10  -5   1     2741.13     2896.42    201.57 o 
  11  -5   1     1701.07     1412.91    174.91 o 
 -12  -4   1     1263.89      933.83    259.10 o 
 -11  -4   1     1885.52     1695.33    175.79 o 
 -10  -4   1     2958.22     3067.67    201.24 o 
  -9  -4   1      616.49      751.10     93.17 o 
  -8  -4   1      365.94      481.03     82.42 o 
  -7  -4   1      528.91      592.27     78.75 o 
  -6  -4   1      198.11      217.57     63.21 o 
  -5  -4   1     6127.12     6244.26    170.13 o 
  -4  -4   1    11720.96    12186.50    257.34 o 
  -3  -4   1    13454.97    13515.86    267.74 o 
  -2  -4   1        1.50      -16.95     35.16 o 
  -1  -4   1       33.79      151.54     40.48 o 
   0  -4   1      713.23      600.01     48.61 o 
   1  -4   1      138.07      151.76     34.37 o 
   2  -4   1     3531.31     3820.22    104.70 o 
   3  -4   1     9032.87     8509.81    362.71 o 
   4  -4   1     2682.44     2693.65    113.86 o 
   5  -4   1     1820.83     1962.20     97.89 o 
   6  -4   1     2382.66     2493.48    128.23 o 
   7  -4   1     3103.76     2888.49    128.25 o 
   8  -4   1      289.09      354.87    120.60 o 
   9  -4   1        1.57       32.94    118.52 o 
  10  -4   1        3.37      209.22    124.31 o 
  11  -4   1        1.71        6.17    215.14 o 
 -12  -3   1       76.89       62.87    212.55 o 
 -11  -3   1      319.06      163.02    128.95 o 
 -10  -3   1        2.67      114.53    183.43 o 
  -9  -3   1     3323.73     3556.07    160.54 o 
  -8  -3   1     6574.43     6734.72    200.23 o 
  -7  -3   1     4413.06     4832.14    161.30 o 
  -6  -3   1     2452.00     2609.95    115.13 o 
  -5  -3   1      641.41      704.82     70.15 o 
  -4  -3   1       48.11      137.06     47.86 o 
  -3  -3   1     6932.53     6547.58    149.51 o 
  -2  -3   1    16432.54    16196.95    298.60 o 
  -1  -3   1    20006.90    19477.06    346.39 o 
   0  -3   1     2429.53     2572.95     73.51 o 
   1  -3   1      380.14      462.43     39.04 o 
   2  -3   1      709.27      818.34     49.18 o 
   3  -3   1     1305.52     1404.35     64.16 o 
   4  -3   1        4.52      -36.86     79.02 o 
   5  -3   1       74.44       64.44     52.83 o 
   6  -3   1     2460.11     2435.78    170.19 o 
   7  -3   1      485.49      522.26     75.37 o 
   8  -3   1      563.87      708.78     79.66 o 
   9  -3   1     2428.72     2458.64    270.50 o 
  10  -3   1     1295.59     1271.38    159.61 o 
  11  -3   1      169.50        2.01    130.54 o 
  12  -3   1      192.07      527.37    158.02 o 
 -12  -2   1      289.63      143.92    217.55 o 
 -11  -2   1      445.58      266.28    137.87 o 
 -10  -2   1      644.95      489.41    134.18 o 
  -9  -2   1     1695.23     1875.16    115.28 o 
  -8  -2   1      328.95      487.38     80.51 o 
  -7  -2   1     1583.98     1884.52    104.23 o 
  -6  -2   1     6959.01     7391.47    192.03 o 
  -5  -2   1    12562.17    12054.99    258.22 o 
  -4  -2   1     8748.76     8934.91    194.35 o 
  -3  -2   1     2808.73     2977.53     91.28 o 
  -2  -2   1        9.41       90.86     33.06 o 
  -1  -2   1      484.53      562.17     73.61 o 
   0  -2   1     2738.63     2749.27     66.16 o 
   1  -2   1    26780.86    26330.71    449.10 o 
   2  -2   1   185932.81   183640.89   3030.16 o 
   3  -2   1    20472.46    21117.48    379.29 o 
   4  -2   1     1366.30     1412.10     90.35 o 
   5  -2   1      413.89      423.96    113.30 o 
   6  -2   1      528.29      730.79    108.99 o 
   7  -2   1        4.88      -54.81     54.81 o 
   8  -2   1     3749.78     4182.64    195.23 o 
   9  -2   1     1197.13     1038.19    149.17 o 
  10  -2   1      787.32      960.80    157.41 o 
  11  -2   1      189.63      273.21    140.34 o 
  12  -2   1     1103.19     1007.44    180.24 o 
 -12  -1   1     1263.49     1552.74    281.17 o 
 -11  -1   1       35.39     -122.55    122.55 o 
 -10  -1   1     1325.03     1625.45    302.96 o 
  -9  -1   1     3828.25     4270.33    162.42 o 
  -8  -1   1      455.31      624.61     82.21 o 
  -7  -1   1      119.76      223.06     67.69 o 
  -6  -1   1     3910.03     3957.77    134.97 o 
  -5  -1   1     5476.19     5719.43    158.93 o 
  -4  -1   1      275.07      252.04     43.18 o 
  -3  -1   1     2960.54     2944.08     89.09 o 
  -2  -1   1    27336.73    29330.48    435.40 o 
  -1  -1   1     8373.74     8245.40    129.66 o 
   0  -1   1     2006.88     1941.15     34.90 o 
   1  -1   1       24.08       30.27     11.05 o 
   2  -1   1       31.88       88.25     23.49 o 
   3  -1   1      555.30      579.69     30.97 o 
   4  -1   1    23790.37    22740.56    518.00 o 
   5  -1   1     9306.68     9398.96    205.39 o 
   6  -1   1     5955.43     5606.82    177.99 o 
   7  -1   1      303.49      427.36    105.36 o 
   8  -1   1      318.29      535.46    113.01 o 
   9  -1   1       19.30      133.00    127.94 o 
  10  -1   1      509.07      526.33    223.21 o 
  11  -1   1      678.86      789.36    156.18 o 
  12  -1   1      916.42      998.72    419.62 o 
 -12   0   1        8.91      260.19    150.40 o 
 -11   0   1       38.57       94.38    154.87 o 
 -10   0   1     3337.42     3113.92    321.79 o 
  -9   0   1     3700.92     3362.16    145.89 o 
  -8   0   1      810.31      919.96     90.76 o 
  -7   0   1       40.75       -7.16     67.74 o 
  -6   0   1      725.21      863.82    112.41 o 
  -5   0   1      311.75      346.43     63.48 o 
  -4   0   1       17.38       45.98     39.83 o 
  -3   0   1       93.65       41.86     36.85 o 
  -2   0   1      669.45      721.09     40.85 o 
  -1   0   1       60.58       39.90     10.98 o 
   0   0   1     4583.98     4553.51     72.60 o 
   1   0   1    36358.84    37949.77    551.60 o 
   2   0   1    12739.24    12417.64    225.00 o 
   3   0   1        8.88       56.60     22.26 o 
   5   0   1      304.87      300.06     53.12 o 
   6   0   1     3048.17     3104.36    150.16 o 
   7   0   1     7882.85     7846.86    193.98 o 
   8   0   1     3513.61     3913.47    232.59 o 
   9   0   1     2350.47     2763.69    194.70 o 
  10   0   1      272.94      336.93    135.15 o 
  11   0   1      348.78      239.55    138.48 o 
  12   0   1      128.26      275.78    150.95 o 
 -12   1   1     1304.76      796.05    173.66 o 
 -11   1   1      574.53      758.93    160.13 o 
 -10   1   1       84.69      220.24    128.10 o 
  -9   1   1      128.14      282.20     80.81 o 
  -8   1   1      545.07      659.58     87.26 o 
  -7   1   1     4174.26     4100.08    148.50 o 
  -6   1   1    12842.33    12516.89    275.45 o 
  -5   1   1     1662.55     1673.37     91.21 o 
  -4   1   1     1549.69     1671.74     77.43 o 
  -3   1   1      252.82      253.22     39.39 o 
  -2   1   1        3.64        7.42     30.74 o 
  -1   1   1     1251.33     1128.52     58.20 o 
   0   1   1     4624.01     4724.08     62.56 o 
   1   1   1     1481.33     1545.37     42.83 o 
   2   1   1       89.79       96.52     17.30 o 
   3   1   1     6572.10     6672.88    117.29 o 
   4   1   1    10111.22     9665.25    206.74 o 
   5   1   1    14042.42    14202.69    277.98 o 
   6   1   1      259.56      363.88     51.89 o 
   7   1   1       67.41      120.59     50.53 o 
   8   1   1      106.12      137.89     56.03 o 
   9   1   1     1867.94     1793.44    190.29 o 
  10   1   1     3462.95     3499.19    276.16 o 
  11   1   1     4358.19     4576.59    286.08 o 
  12   1   1     1148.05     1099.55    174.08 o 
 -12   2   1        1.34      328.33    154.94 o 
 -11   2   1      670.56      873.71    161.28 o 
 -10   2   1     2392.16     2281.94    273.75 o 
  -9   2   1      426.95      713.60    138.85 o 
  -8   2   1       66.06      266.76     75.88 o 
  -7   2   1       67.19      183.92     71.51 o 
  -5   2   1     3724.52     3425.70    168.06 o 
  -4   2   1    18475.55    18030.00    346.36 o 
  -3   2   1    11961.57    11480.46    274.66 o 
  -2   2   1        8.03        4.16     33.46 o 
  -1   2   1     2634.30     2599.31     80.87 o 
   0   2   1     2021.58     2056.51     40.26 o 
   1   2   1      457.80      410.98     39.13 o 
   2   2   1    14819.44    15562.04    277.95 o 
   3   2   1     2422.20     2318.77    100.75 o 
   4   2   1     7533.94     8078.51    172.18 o 
   5   2   1     2497.41     2688.18     95.59 o 
   6   2   1     6378.28     5957.95    155.99 o 
   7   2   1     3362.90     3286.34    128.12 o 
   8   2   1     1885.81     2011.42    100.74 o 
   9   2   1       36.51        9.61    103.19 o 
  10   2   1      313.74      435.99    129.42 o 
  11   2   1      120.25      103.48    123.72 o 
  12   2   1      591.29      632.26    153.71 o 
 -11   3   1      225.02      167.41    144.08 o 
 -10   3   1       44.48      -13.42    123.15 o 
  -9   3   1      802.78      856.37    140.72 o 
  -8   3   1     4494.68     4457.09    165.46 o 
  -7   3   1     8193.89     7474.97    374.65 o 
  -6   3   1     5299.19     4958.09    214.39 o 
  -5   3   1     1926.82     1849.28     96.66 o 
  -3   3   1      454.92      553.26     67.24 o 
  -2   3   1     1136.30     1105.11     55.14 o 
  -1   3   1     1065.57     1087.41     52.95 o 
   0   3   1     8251.44     8043.82    296.66 o 
   1   3   1    15846.23    16111.38    245.23 o 
   2   3   1     1171.02     1281.21     96.44 o 
   3   3   1     7812.86     7913.89    167.55 o 
   4   3   1     1411.64     1463.09     68.46 o 
   5   3   1       73.88      -44.99     53.92 o 
   6   3   1     3529.26     3467.30    152.61 o 
   7   3   1     2094.29     2187.01    103.52 o 
   8   3   1      171.11      155.55     61.78 o 
   9   3   1      215.52       96.66    114.12 o 
  10   3   1     1813.34     1660.31    270.78 o 
  11   3   1      983.68     1076.96    152.47 o 
  12   3   1       58.40       74.72    130.13 o 
 -11   4   1      379.48      256.68    269.76 o 
 -10   4   1      289.84      336.95    132.68 o 
  -9   4   1        4.32       48.16    113.65 o 
  -8   4   1      156.60      302.74     84.57 o 
  -7   4   1      251.55      302.76     79.75 o 
  -6   4   1      495.41      464.65     83.96 o 
  -5   4   1     3681.75     3616.38    129.61 o 
  -4   4   1    11809.12    11778.05    256.00 o 
  -3   4   1     4689.20     4622.37    135.57 o 
  -2   4   1       36.36      108.58     38.19 o 
   0   4   1     2243.66     2316.27    151.90 o 
   1   4   1    12669.48    12296.35    194.87 o 
   2   4   1    24633.59    24212.87    429.59 o 
   3   4   1    27126.43    26653.69    474.49 o 
   4   4   1     8141.33     8212.61    185.07 o 
   5   4   1      583.78      566.59     67.24 o 
   6   4   1      970.35      992.27     76.78 o 
   7   4   1        0.85       29.72     58.85 o 
   8   4   1      905.62      941.07     99.10 o 
   9   4   1     4931.97     4875.53    232.92 o 
  10   4   1     1256.68     1396.53    160.49 o 
  11   4   1       10.61      -44.22    113.58 o 
  12   4   1      959.28      888.82    168.68 o 
 -11   5   1      506.07      366.01    145.81 o 
 -10   5   1        0.14       14.71    121.06 o 
  -9   5   1       32.30       -1.92    113.01 o 
  -8   5   1      524.12      733.65    102.00 o 
  -7   5   1       73.61       96.22     75.80 o 
  -6   5   1      985.68     1068.42     93.08 o 
  -5   5   1      637.15      626.79     79.13 o 
  -4   5   1     1014.21      884.46     74.70 o 
  -3   5   1     2808.29     2868.54    105.88 o 
  -2   5   1    12878.51    12597.97    254.91 o 
  -1   5   1    13482.96    12521.21    201.74 o 
   0   5   1     2364.97     2251.04    112.06 o 
   1   5   1     1352.88     1519.79     58.09 o 
   2   5   1      202.13      256.44     43.85 o 
   3   5   1     3264.93     3448.88    109.18 o 
   4   5   1     9309.85     9424.65    215.44 o 
   5   5   1    13853.06    13696.20    288.57 o 
   6   5   1     6726.88     6609.45    181.63 o 
   7   5   1       17.84      -16.37     61.29 o 
   8   5   1       64.76      166.84     67.45 o 
   9   5   1       53.27      196.66     71.02 o 
  10   5   1      398.25      385.34    139.84 o 
  11   5   1      870.58      582.24    139.52 o 
  12   5   1     2643.82     2515.24    227.29 o 
 -10   6   1      854.43     1136.20    155.82 o 
  -9   6   1      915.27     1218.92    235.08 o 
  -8   6   1     1368.83     1658.60    117.70 o 
  -7   6   1       59.55      151.73     77.51 o 
  -6   6   1      666.25      825.28     87.29 o 
  -5   6   1     1102.76     1334.98     92.06 o 
  -4   6   1        0.41      -55.23     55.23 o 
  -3   6   1      461.29      538.57     83.14 o 
  -2   6   1     1470.72     1447.23     69.95 o 
  -1   6   1        0.89       75.99     80.77 o 
   0   6   1     6141.73     6382.67    218.81 o 
   1   6   1     6481.45     6660.75    182.41 o 
   2   6   1     5351.19     5284.47    140.09 o 
   3   6   1     1498.22     1648.56    177.38 o 
   4   6   1        4.38       43.48     57.51 o 
   5   6   1        4.45       51.26     61.40 o 
   6   6   1      602.43      599.86     78.63 o 
   7   6   1      310.25      209.35     72.44 o 
   8   6   1    11862.62    10985.30    267.83 o 
   9   6   1     5472.40     5834.45    292.72 o 
  10   6   1     1903.95     1983.78    167.86 o 
  11   6   1        6.86      -21.71    106.12 o 
  12   6   1       77.95      228.40    215.79 o 
 -10   7   1        0.43      123.15    242.41 o 
  -9   7   1        0.66      141.88    216.81 o 
  -8   7   1      186.11      380.90    116.55 o 
  -7   7   1     1988.19     1957.74    157.84 o 
  -6   7   1     5949.71     5962.48    186.46 o 
  -5   7   1     2810.09     3068.66    155.78 o 
  -4   7   1      168.74      320.68    125.86 o 
  -3   7   1      450.53      477.21     58.74 o 
  -2   7   1      371.95      438.28     83.27 o 
  -1   7   1      142.45      125.59     82.73 o 
   0   7   1     3459.59     3559.05    171.53 o 
   1   7   1     2490.36     2295.26    138.55 o 
   2   7   1      201.85      272.96    101.41 o 
   3   7   1      427.46      747.41    156.76 o 
   4   7   1    11997.30    11866.91    264.92 o 
   5   7   1     5426.36     5370.03    217.44 o 
   6   7   1       71.83       80.53     71.30 o 
   7   7   1      241.17       24.91     74.07 o 
   8   7   1       19.79      249.37     79.78 o 
   9   7   1      105.58       98.60     74.41 o 
  10   7   1     1805.88     2121.03    173.06 o 
  11   7   1     3266.08     3145.07    206.89 o 
  12   7   1     2740.96     2537.20    474.06 o 
  -9   8   1      741.86      775.07    267.82 o 
  -8   8   1        4.46      385.59    228.13 o 
  -7   8   1        0.36      -53.66    106.63 o 
  -6   8   1      239.74      274.44    119.84 o 
  -5   8   1     1731.48     1408.74    152.27 o 
  -4   8   1     6171.30     5887.56    251.65 o 
  -3   8   1     5107.73     4791.64    261.51 o 
  -2   8   1     3327.46     2837.37    166.61 o 
  -1   8   1       61.26      131.92     89.70 o 
   0   8   1     1189.06     1162.81    257.71 o 
   1   8   1       24.50      -27.45     84.52 o 
   2   8   1      170.75      188.77     55.88 o 
   3   8   1      956.32      908.35    127.58 o 
   4   8   1     3657.45     3522.85    134.34 o 
   5   8   1      194.68      281.52     77.21 o 
   6   8   1       14.07       12.97     74.53 o 
   7   8   1     4273.43     3780.51    153.94 o 
   8   8   1     2846.95     3116.87    174.84 o 
   9   8   1      115.03      278.18     83.73 o 
  10   8   1      343.80      283.00    121.03 o 
  11   8   1      217.18      207.07    117.06 o 
  12   8   1      120.42       26.34    191.40 o 
  -8   9   1      361.52      312.14    232.95 o 
  -7   9   1     2110.69     1858.40    189.08 o 
  -6   9   1     2768.36     2536.91    189.44 o 
  -5   9   1      710.02      768.65    134.38 o 
  -4   9   1        5.57      160.68    114.01 o 
  -3   9   1      113.18      196.12    111.17 o 
  -2   9   1      115.90      258.07    140.96 o 
  -1   9   1     2034.70     1787.23    151.66 o 
   0   9   1     9640.36     9141.37    495.48 o 
   1   9   1     3892.82     4005.23    200.81 o 
   2   9   1     1238.33     1301.35    219.13 o 
   3   9   1      249.02      270.09     81.17 o 
   4   9   1      299.25      336.56     73.62 o 
   5   9   1      333.75      440.99     82.30 o 
   6   9   1     1832.05     2005.62    121.22 o 
   7   9   1      631.59      564.10     96.07 o 
   8   9   1      204.91      191.67     82.94 o 
   9   9   1      589.05      448.95     89.82 o 
  10   9   1     1208.01     1111.18    144.29 o 
  11   9   1     1107.91     1300.59    158.87 o 
  -7  10   1      199.61      188.68    133.03 o 
  -6  10   1       69.97       10.49    123.19 o 
  -5  10   1      520.05      670.37    143.30 o 
  -4  10   1     3426.97     2780.44    194.09 o 
  -3  10   1     3235.70     2885.12    195.23 o 
  -2  10   1      648.73      474.80    124.98 o 
  -1  10   1       48.61      -34.53    304.26 o 
   0  10   1       89.81      183.15    111.25 o 
   1  10   1     1583.43     1356.66    145.08 o 
   2  10   1     4998.00     4918.94    234.02 o 
   3  10   1     9437.01     9170.85    320.43 o 
   4  10   1     4361.75     4342.82    221.39 o 
   5  10   1     1943.01     1958.02    162.24 o 
   6  10   1        0.21      -41.04     66.56 o 
   7  10   1       11.88        6.61     79.22 o 
   8  10   1      163.22      141.06    119.28 o 
   9  10   1      745.82      899.30    193.56 o 
  10  10   1     1707.39     1930.13    173.18 o 
  11  10   1     1097.63     1145.64    236.66 o 
  -7  11   1      228.05      195.96    141.89 o 
  -6  11   1       43.40     -125.84    125.84 o 
  -5  11   1      467.90      273.48    146.98 o 
  -4  11   1      155.17       39.57    118.22 o 
  -3  11   1        7.86        6.78    113.34 o 
  -2  11   1     1186.38     1222.47    170.91 o 
  -1  11   1     4972.06     4819.83    248.03 o 
   0  11   1     2419.45     2474.17    298.14 o 
   1  11   1      402.26      444.56    130.07 o 
   2  11   1       11.38       56.83    113.02 o 
   3  11   1      131.82      -33.02    120.28 o 
   4  11   1      901.71      997.78    261.42 o 
   5  11   1     2980.80     3536.02    346.55 o 
   6  11   1     2410.00     2382.05    187.40 o 
   7  11   1     2640.84     3324.27    209.06 o 
   8  11   1        1.10       54.69    111.45 o 
   9  11   1       40.47      194.37    168.78 o 
  10  11   1      180.00      223.67    161.36 o 
  -5  12   1      109.20       53.14    135.02 o 
  -4  12   1       49.42       48.75    131.29 o 
  -3  12   1      229.23      190.90    206.70 o 
  -2  12   1     1166.53     1150.49    204.76 o 
  -1  12   1      874.35      867.82    146.34 o 
   0  12   1        0.16       72.09    219.59 o 
   1  12   1     1339.90     1137.53    152.92 o 
   2  12   1     3968.03     3681.25    225.25 o 
   3  12   1     2281.70     2536.06    249.83 o 
   4  12   1      169.27       24.62    119.14 o 
   5  12   1       25.79     -109.76    109.76 o 
   6  12   1       45.92      -38.36    121.21 o 
   7  12   1     1473.64     1638.66    177.53 o 
   8  12   1     1900.64     1856.00    185.35 o 
  -4  13   1      551.18      416.73    157.21 o 
  -3  13   1       85.96      -80.08    126.28 o 
  -2  13   1       80.91       52.28    177.03 o 
  -1  13   1      108.15       54.09    127.53 o 
   0  13   1      107.61       77.86    152.83 o 
   1  13   1      986.10     1005.66    158.85 o 
   2  13   1      858.13      937.52    161.11 o 
   3  13   1        2.30      144.61    123.92 o 
   4  13   1      969.11     1065.70    158.84 o 
   5  13   1     2161.95     2317.38    202.91 o 
   6  13   1     2748.21     3022.26    229.11 o 
   7  13   1      130.13      142.80    133.31 o 
   8  13   1        7.96      -54.55    124.33 o 
  -2  14   1     1244.08     1384.82    186.41 o 
  -1  14   1      469.78      509.55    182.87 o 
   0  14   1        6.21      -89.24    125.61 o 
   1  14   1      358.27      290.95    146.68 o 
   2  14   1       25.48      109.82    129.84 o 
   3  14   1      978.52      990.48    265.31 o 
   4  14   1     1989.96     2208.02    203.96 o 
   5  14   1     1571.84     1347.18    189.65 o 
   6  14   1       28.88       26.68    136.88 o 
   7  14   1      543.50      422.86    155.16 o 
   0  15   1     1568.00     1368.80    288.22 o 
   1  15   1     1813.28     1709.74    202.41 o 
   2  15   1      508.30      488.51    206.33 o 
   3  15   1       10.52       21.56    130.71 o 
   4  15   1      106.74      -96.84    213.66 o 
  -3 -15   2      355.15      270.78    167.48 o 
  -2 -15   2     1297.72     1268.39    264.66 o 
  -1 -15   2     1574.33     1865.27    252.61 o 
  -6 -14   2      651.20      696.25    269.67 o 
  -5 -14   2     2184.01     2398.26    388.00 o 
  -4 -14   2      861.33      755.12    154.04 o 
  -3 -14   2       44.46       97.54    126.76 o 
  -2 -14   2      261.49      264.81    282.75 o 
  -1 -14   2       47.67      145.78    126.34 o 
   0 -14   2      936.17      681.17    154.51 o 
   1 -14   2      838.10     1005.68    167.44 o 
   2 -14   2     1474.33     1509.76    427.32 o 
   3 -14   2     1044.62     1113.22    182.69 o 
  -7 -13   2      365.83      464.41    234.99 o 
  -6 -13   2     1912.28     1668.28    301.57 o 
  -5 -13   2      994.44     1295.08    169.99 o 
  -4 -13   2       46.06       -9.07    118.35 o 
  -3 -13   2      252.12      185.24    123.41 o 
  -2 -13   2     1106.62     1220.91    162.03 o 
  -1 -13   2     1534.37     1563.06    176.95 o 
   0 -13   2      137.77       75.70    120.36 o 
   1 -13   2      670.06      484.69    144.73 o 
   2 -13   2      149.18      247.24    134.40 o 
   3 -13   2      247.81      413.83    154.78 o 
   4 -13   2     1329.86     1055.36    178.31 o 
   5 -13   2     2056.12     2059.23    397.36 o 
  -8 -12   2     1330.31     1601.52    257.61 o 
  -7 -12   2       98.23      472.94    215.88 o 
  -6 -12   2      225.34       58.35    114.39 o 
  -5 -12   2      217.53      123.12    112.98 o 
  -4 -12   2     1238.54     1660.18    164.10 o 
  -3 -12   2     2733.74     3177.79    517.83 o 
  -2 -12   2     2125.80     2195.29    180.61 o 
  -1 -12   2      243.73       77.80    117.47 o 
   0 -12   2      519.19      345.83    125.62 o 
   1 -12   2      705.55      533.14    137.24 o 
   2 -12   2      679.68      656.94    322.34 o 
   3 -12   2        8.00      -86.40    122.80 o 
   4 -12   2      259.96      309.11    148.45 o 
   5 -12   2       75.78       16.24    137.74 o 
   6 -12   2       26.00     -134.44    134.44 o 
  -9 -11   2      479.19      674.96    150.22 o 
  -8 -11   2     1319.95     1610.38    240.09 o 
  -7 -11   2     4706.83     4725.35    250.22 o 
  -6 -11   2     5107.74     5301.64    200.29 o 
  -5 -11   2     1898.46     1925.26    165.32 o 
  -4 -11   2      438.62      299.22    117.21 o 
  -3 -11   2        6.43      -42.80    109.04 o 
  -2 -11   2      394.60      369.00    120.08 o 
  -1 -11   2      134.60      173.80    161.08 o 
   0 -11   2     3914.97     4235.23    226.91 o 
   1 -11   2     2184.59     1667.90    167.52 o 
   2 -11   2      613.54      627.24    144.73 o 
   3 -11   2       77.88      104.78    121.66 o 
   4 -11   2      566.64      709.85    155.14 o 
   5 -11   2      227.62      258.57    134.76 o 
   6 -11   2      244.28      128.90    223.40 o 
   7 -11   2       61.53      105.53    218.48 o 
 -10 -10   2     1062.41     1115.77    353.87 o 
  -9 -10   2     1399.77     1306.25    163.08 o 
  -8 -10   2      297.54      236.30    127.67 o 
  -7 -10   2      392.75      475.02     97.26 o 
  -6 -10   2        0.49        8.36     81.82 o 
  -5 -10   2     3815.08     3838.81    165.04 o 
  -4 -10   2     6431.77     6599.71    209.79 o 
  -3 -10   2     8029.03     7768.87    341.02 o 
  -2 -10   2     1626.29     1768.15    193.33 o 
  -1 -10   2       60.50      172.58    109.13 o 
   0 -10   2        2.26       50.89    107.41 o 
   1 -10   2      602.63      721.45    180.92 o 
   2 -10   2     2498.51     2571.17    211.06 o 
   3 -10   2     2658.34     2641.10    198.88 o 
   4 -10   2     2135.83     2129.34    263.18 o 
   5 -10   2       94.82      117.10    124.08 o 
   6 -10   2      282.49       79.84    128.78 o 
   7 -10   2      252.04       55.45    222.38 o 
   8 -10   2       96.19      182.69    246.67 o 
 -10  -9   2      173.45      208.69    279.50 o 
  -9  -9   2       79.73       51.21    113.02 o 
  -8  -9   2      642.07      667.47    181.39 o 
  -7  -9   2     1595.16     1660.26    185.93 o 
  -6  -9   2      933.38     1024.71    148.41 o 
  -5  -9   2       35.31       96.86     80.43 o 
  -4  -9   2      171.84      419.87     85.52 o 
  -3  -9   2     1273.52     1230.79    101.30 o 
  -2  -9   2     3081.56     2876.99    140.50 o 
  -1  -9   2     7576.87     7860.42    209.48 o 
   0  -9   2     3607.58     3458.70    128.29 o 
   1  -9   2       59.60      121.65     53.01 o 
   2  -9   2       44.25        4.10    104.39 o 
   3  -9   2      118.56      139.79    117.43 o 
   4  -9   2       78.79       86.57    113.76 o 
   5  -9   2     2098.15     1798.51    174.10 o 
   6  -9   2     1229.68     1424.28    162.98 o 
   7  -9   2      604.49      599.15    137.26 o 
   8  -9   2       28.85      186.21    224.97 o 
   9  -9   2      132.54      349.24    246.30 o 
 -11  -8   2       94.89      182.87    212.55 o 
 -10  -8   2       96.54        8.38    105.08 o 
  -9  -8   2      785.70      721.24    129.10 o 
  -8  -8   2     1504.23     1563.03    109.14 o 
  -7  -8   2      580.75      646.74     90.00 o 
  -6  -8   2      516.65      656.17     89.62 o 
  -5  -8   2      668.09      664.18    122.10 o 
  -4  -8   2     2783.22     2836.26    129.72 o 
  -3  -8   2      511.80      542.64     81.79 o 
  -2  -8   2        2.50      -27.28     65.59 o 
  -1  -8   2        2.21        1.65     61.61 o 
   0  -8   2      581.45      552.28     71.62 o 
   1  -8   2     6838.83     7003.73    213.44 o 
   2  -8   2     6278.61     6159.63    170.84 o 
   3  -8   2     5363.36     5289.03    167.53 o 
   4  -8   2     4242.48     4366.39    151.42 o 
   5  -8   2      271.64      244.91     87.67 o 
   6  -8   2       23.06      189.80     94.18 o 
   7  -8   2      624.75      413.07    177.77 o 
   8  -8   2      233.70      256.13    216.81 o 
   9  -8   2     1638.43     1782.53    303.80 o 
 -11  -7   2     1018.50     1112.62    267.44 o 
 -10  -7   2       28.60      251.36    137.15 o 
  -9  -7   2       57.72      128.79    101.75 o 
  -8  -7   2      267.76      196.83    108.84 o 
  -7  -7   2      242.88      138.90     75.92 o 
  -6  -7   2     3670.07     3611.64    143.50 o 
  -5  -7   2     5744.17     5820.08    179.01 o 
  -4  -7   2     4232.46     3924.22    190.49 o 
  -3  -7   2      277.61      441.53    105.85 o 
  -2  -7   2     1936.32     1942.44    122.04 o 
  -1  -7   2     3431.71     3368.39    139.61 o 
   0  -7   2     2175.14     2150.45    168.16 o 
   1  -7   2      335.69      392.52     64.02 o 
   2  -7   2      603.95      619.98     66.32 o 
   3  -7   2        0.55       75.67     54.18 o 
   4  -7   2     2388.67     2299.29    110.80 o 
   5  -7   2     3089.89     3213.73    135.59 o 
   6  -7   2     3157.51     3286.22    219.38 o 
   7  -7   2      605.58      619.48     90.83 o 
   8  -7   2       19.08      -22.33     98.25 o 
   9  -7   2       94.94      178.21    154.59 o 
  10  -7   2       24.38      -97.93    245.93 o 
 -11  -6   2      481.88      434.92    234.25 o 
 -10  -6   2     2290.14     2283.03    169.49 o 
  -9  -6   2     3209.08     2957.51    214.68 o 
  -8  -6   2     4747.94     4637.65    166.76 o 
  -7  -6   2      288.42      323.71     76.16 o 
  -6  -6   2     1315.08     1204.47    105.12 o 
  -5  -6   2      587.29      732.11    149.96 o 
  -4  -6   2      127.01      201.33     89.16 o 
  -3  -6   2     5771.76     5728.31    294.17 o 
  -2  -6   2     7336.05     7736.96    190.75 o 
  -1  -6   2     2612.15     2765.17    111.67 o 
   0  -6   2      888.87      870.04     78.12 o 
   1  -6   2     2798.33     2795.42    104.86 o 
   2  -6   2     3609.09     3546.08    118.72 o 
   3  -6   2        4.24       27.55     53.72 o 
   4  -6   2     1510.43     1535.35    266.24 o 
   5  -6   2     1361.50     1443.20     96.13 o 
   6  -6   2     1507.09     1627.73    106.26 o 
   7  -6   2     1505.98     1725.43    119.44 o 
   8  -6   2     1585.52     1625.31    154.94 o 
   9  -6   2      833.23      638.86    131.81 o 
  10  -6   2      310.27      575.73    140.36 o 
  11  -6   2       20.87      327.65    140.36 o 
 -12  -5   2     1607.03     1238.37    284.14 o 
 -11  -5   2      195.74      454.58    221.26 o 
 -10  -5   2      128.91      301.94    208.84 o 
  -9  -5   2       42.18      110.09     94.97 o 
  -8  -5   2      410.26      514.35     85.76 o 
  -7  -5   2     6127.20     6173.62    185.82 o 
  -6  -5   2     7614.31     7750.69    206.89 o 
  -5  -5   2     4860.41     4575.87    146.45 o 
  -4  -5   2     4980.18     5119.98    150.78 o 
  -3  -5   2      159.76      239.99     68.76 o 
  -2  -5   2      199.25       85.99     49.16 o 
  -1  -5   2     4920.03     4780.31    128.72 o 
   0  -5   2     6335.08     6365.08    162.36 o 
   1  -5   2    11335.42    10441.79    219.16 o 
   2  -5   2     2938.21     3041.29    138.57 o 
   3  -5   2      691.40      834.99     92.55 o 
   4  -5   2     1498.49     1527.84     88.50 o 
   5  -5   2      598.93      600.18     74.83 o 
   6  -5   2     1041.53     1092.03     91.01 o 
   7  -5   2      137.10      138.95     70.72 o 
   8  -5   2      318.26      611.82    178.05 o 
   9  -5   2       13.79       63.24    104.43 o 
  10  -5   2      644.72      739.48    147.82 o 
  11  -5   2     1861.07     1803.38    187.77 o 
 -12  -4   2       18.95      -22.26    210.32 o 
 -11  -4   2      694.76      739.83    237.58 o 
 -10  -4   2      719.68      807.53    232.58 o 
  -9  -4   2     1354.68     1223.49    109.24 o 
  -8  -4   2      312.51      500.27     84.52 o 
  -7  -4   2     2354.33     2233.74    113.44 o 
  -6  -4   2      661.50      621.30     77.50 o 
  -5  -4   2     3387.32     3235.47    123.47 o 
  -4  -4   2    10686.55    10829.00    236.57 o 
  -3  -4   2    27206.76    27379.83    495.99 o 
  -2  -4   2    16360.72    17065.14    321.92 o 
  -1  -4   2      964.40     1062.87     64.80 o 
   0  -4   2      147.81      221.71     39.72 o 
   1  -4   2      127.60       95.66     35.48 o 
   2  -4   2     1428.35     1405.53     65.29 o 
   3  -4   2    30570.40    30640.68    548.63 o 
   4  -4   2    41617.96    43779.32    768.60 o 
   5  -4   2     1757.59     1745.53     92.93 o 
   6  -4   2        4.27       50.88     63.94 o 
   7  -4   2     1142.01     1195.01    117.08 o 
   8  -4   2      411.19      378.16    119.60 o 
   9  -4   2       17.53     -107.04    107.04 o 
  10  -4   2      822.53      654.52    142.19 o 
  11  -4   2      264.24      171.97    131.96 o 
 -12  -3   2      344.37      187.14    223.49 o 
 -11  -3   2     1285.45     1412.52    259.66 o 
 -10  -3   2     2151.71     2130.98    174.18 o 
  -9  -3   2      131.74      167.05     95.88 o 
  -8  -3   2     4401.26     4419.87    202.01 o 
  -7  -3   2    10327.53    10103.66    320.33 o 
  -6  -3   2     1316.87     1467.38     92.38 o 
  -5  -3   2      228.16      392.54     64.90 o 
  -4  -3   2     2610.24     2928.15    110.79 o 
  -2  -3   2     3810.73     4013.97    104.32 o 
  -1  -3   2    20278.78    19336.34    639.86 o 
   0  -3   2     6950.64     7139.95    151.53 o 
   1  -3   2     4570.10     4470.39    111.49 o 
   2  -3   2     2972.97     2800.29    101.53 o 
   3  -3   2        0.38       30.67     45.18 o 
   4  -3   2      305.01      356.40     58.81 o 
   5  -3   2      223.19      375.91     59.44 o 
   6  -3   2     5801.93     5873.26    194.39 o 
   7  -3   2     4780.40     4955.44    218.82 o 
   8  -3   2     2773.50     2698.86    205.03 o 
   9  -3   2      137.60       72.78    121.08 o 
  10  -3   2      346.32      159.46    205.41 o 
  11  -3   2      210.88      109.53    130.30 o 
  12  -3   2       20.01       51.86    141.42 o 
 -12  -2   2        9.01      133.91    210.14 o 
 -11  -2   2        2.41       42.66    187.69 o 
 -10  -2   2       99.97      380.49    153.47 o 
  -9  -2   2       22.27       28.98     79.93 o 
  -8  -2   2     3141.28     3460.66    148.68 o 
  -7  -2   2     2265.85     2210.24    116.05 o 
  -6  -2   2      175.14      241.63     64.51 o 
  -5  -2   2      765.74      871.85     89.61 o 
  -4  -2   2      199.94      281.23     58.30 o 
  -3  -2   2     1901.24     1843.43     92.84 o 
  -2  -2   2      744.37      783.34     34.21 o 
  -1  -2   2       63.16       71.42     22.21 o 
   1  -2   2      188.93      302.73     46.15 o 
   2  -2   2     7075.18     7498.49    155.08 o 
   3  -2   2    44253.66    43248.31    737.32 o 
   4  -2   2    13904.03    13969.46    292.84 o 
   5  -2   2      519.40      672.48     65.45 o 
   6  -2   2      200.14      219.76     76.90 o 
   7  -2   2       13.78       97.67    103.23 o 
   8  -2   2     1946.48     2197.07    259.84 o 
   9  -2   2     4579.87     4694.16    238.28 o 
  10  -2   2     1697.73     1798.07    175.18 o 
  11  -2   2      222.72      272.35    165.99 o 
  12  -2   2        3.78      101.62    138.55 o 
 -12  -1   2     1448.36     1365.60    283.02 o 
 -11  -1   2     3300.12     2780.91    314.18 o 
 -10  -1   2     1474.34     1615.17    241.29 o 
  -9  -1   2      218.88       89.46     79.78 o 
  -8  -1   2      108.88      275.99     80.85 o 
  -7  -1   2      176.72       32.35     70.35 o 
  -6  -1   2      802.84      886.46     82.28 o 
  -5  -1   2     9260.05     9081.91    213.01 o 
  -4  -1   2    15883.03    16343.96    316.66 o 
  -3  -1   2      836.87      908.29     53.08 o 
  -2  -1   2     4589.70     4520.25    105.83 o 
  -1  -1   2     1657.95     1517.87    106.46 o 
   0  -1   2     1240.49     1286.42     34.34 o 
   1  -1   2       76.82       58.56     25.86 o 
   2  -1   2      430.28      378.88     27.17 o 
   3  -1   2      334.38      366.59     41.95 o 
   4  -1   2     1858.94     1868.45     49.51 o 
   5  -1   2    10038.53     9989.24    206.85 o 
   6  -1   2     6584.24     6795.88    165.12 o 
   7  -1   2     4205.46     4489.40    154.45 o 
   8  -1   2      241.37      480.32    151.53 o 
   9  -1   2        3.88      255.07    124.18 o 
  10  -1   2      249.91      422.18    134.28 o 
  11  -1   2     1533.39     1516.01    175.69 o 
  12  -1   2     1149.26     1113.95    188.25 o 
 -12   0   2       67.79      424.17    230.17 o 
 -11   0   2      286.02      377.86    146.58 o 
 -10   0   2      172.64      476.72    138.52 o 
  -9   0   2     2461.20     2748.74    141.15 o 
  -8   0   2     3073.62     3194.87    144.97 o 
  -7   0   2     1170.79     1452.25    100.59 o 
  -5   0   2       91.48      205.58     77.74 o 
  -3   0   2     1811.44     1781.18     71.74 o 
  -2   0   2    16166.10    15856.03    289.52 o 
  -1   0   2     6197.85     6548.53    110.04 o 
   0   0   2       89.80       55.23     14.29 o 
   1   0   2      105.50      113.45     15.93 o 
   2   0   2     2837.37     2916.69     56.50 o 
   3   0   2       43.93      106.03     48.09 o 
   4   0   2     3013.00     3183.79    126.02 o 
   5   0   2     3113.63     3403.97     86.10 o 
   6   0   2     2492.41     2785.66    207.15 o 
   7   0   2       18.24      118.65     40.07 o 
   8   0   2     4368.06     4551.47    265.87 o 
   9   0   2     4655.39     4437.31    228.63 o 
  10   0   2     1829.42     1516.59    171.65 o 
  11   0   2       83.54      144.41    131.74 o 
  12   0   2       31.85       63.23    134.88 o 
 -11   1   2     1023.31      965.92    170.72 o 
 -10   1   2      169.31      128.27    127.68 o 
  -9   1   2      121.70      255.33     85.96 o 
  -8   1   2      151.09      278.91     83.79 o 
  -7   1   2     1141.32     1302.09    113.29 o 
  -6   1   2    11397.50    10565.41    250.41 o 
  -5   1   2    19335.57    19414.20    518.51 o 
  -4   1   2    11711.21    10866.79    301.71 o 
  -3   1   2      154.15      197.06     43.13 o 
  -1   1   2       95.31      183.21     31.35 o 
   0   1   2     5144.50     4905.60     85.76 o 
   1   1   2    15511.88    15763.96    236.07 o 
   2   1   2     6228.67     6493.12    108.27 o 
   3   1   2     2689.13     2720.62     72.57 o 
   4   1   2      982.13      923.04     51.28 o 
   5   1   2       90.77      110.60     34.10 o 
   6   1   2      927.53      934.47     51.00 o 
   7   1   2        9.49       14.94     91.34 o 
   8   1   2      264.67      248.32    109.39 o 
   9   1   2      236.31      247.74    118.12 o 
  10   1   2      772.86      680.54    141.51 o 
  11   1   2      440.61      412.79    166.64 o 
  12   1   2     1314.87     1293.96    178.29 o 
  13   1   2      660.78      353.43    240.37 o 
 -11   2   2       67.65       50.98    133.37 o 
 -10   2   2     1059.43     1351.02    171.53 o 
  -9   2   2     1172.69     1104.38    169.16 o 
  -8   2   2      837.91      962.74    100.89 o 
  -7   2   2       44.00       67.73     88.82 o 
  -5   2   2       58.03      125.79     64.42 o 
  -4   2   2     7827.49     7506.02    187.91 o 
  -3   2   2    13116.82    13253.03    263.13 o 
  -2   2   2    15132.22    14226.83    269.00 o 
  -1   2   2     4625.18     4459.23    106.77 o 
   0   2   2      323.96      387.09     32.20 o 
   1   2   2      419.72      403.34     25.68 o 
   2   2   2       17.63        1.34     27.80 o 
   3   2   2     4242.35     4102.73    101.55 o 
   4   2   2     6217.79     5694.03    131.37 o 
   5   2   2    18354.41    18598.92    348.92 o 
   6   2   2     3133.45     3051.78    101.56 o 
   7   2   2      331.04      424.25     61.22 o 
   8   2   2      843.22      953.75     66.04 o 
   9   2   2      220.22      197.93    209.67 o 
  10   2   2      110.09      151.96    122.88 o 
  11   2   2     3036.96     2942.84    211.14 o 
  12   2   2      285.78      236.52    198.17 o 
  13   2   2       74.77       59.42    141.58 o 
 -11   3   2      706.93     1153.94    179.47 o 
 -10   3   2     1164.10     1489.66    435.01 o 
  -9   3   2      451.38      573.16    132.97 o 
  -8   3   2      626.95      680.86     94.28 o 
  -7   3   2      760.84      748.53     91.30 o 
  -6   3   2     2381.09     2466.14    120.17 o 
  -5   3   2     1559.80     1433.43     93.49 o 
  -4   3   2      226.99      284.47     78.48 o 
  -3   3   2      336.91      413.58     58.16 o 
  -2   3   2       77.77      147.68     61.58 o 
  -1   3   2     1255.73     1345.19     58.80 o 
   0   3   2    19070.12    19697.83    296.44 o 
   1   3   2    28453.68    27965.18    411.76 o 
   2   3   2     1974.95     1801.47     92.76 o 
   3   3   2      126.14      205.19     38.00 o 
   4   3   2      531.46      584.94     50.99 o 
   5   3   2     2374.12     2403.56     97.10 o 
   6   3   2     8782.08     9028.75    206.57 o 
   7   3   2    16487.87    17105.23    513.94 o 
   8   3   2     3831.59     3830.19    130.58 o 
   9   3   2       84.10      116.80    114.97 o 
  10   3   2      515.16      379.40    129.58 o 
  11   3   2      109.94      143.36    119.30 o 
  12   3   2       21.02      106.48    129.89 o 
  13   3   2      443.23      462.29    153.27 o 
 -11   4   2        6.78      282.27    141.08 o 
 -10   4   2       27.24      136.59    128.77 o 
  -9   4   2       50.47       31.71    113.09 o 
  -8   4   2     1691.07     1441.26    113.93 o 
  -7   4   2     1393.78     1519.76    109.41 o 
  -6   4   2      990.65      806.84     87.69 o 
  -5   4   2      651.56      917.13    108.55 o 
  -4   4   2     3894.12     3599.28    160.02 o 
  -3   4   2     3608.32     3419.91    120.09 o 
  -2   4   2       68.99      131.85     43.19 o 
  -1   4   2       39.27       25.41     30.95 o 
   0   4   2     1859.34     1685.74     89.93 o 
   1   4   2     2567.38     2628.86     58.33 o 
   2   4   2    22161.72    23015.70    409.83 o 
   3   4   2    20409.24    19854.00    364.62 o 
   4   4   2     6565.67     6371.65    154.72 o 
   5   4   2     2275.16     2134.55     94.23 o 
   6   4   2       79.89       80.46     61.43 o 
   7   4   2        1.73      186.50     60.81 o 
   8   4   2      759.96      796.40    127.12 o 
   9   4   2      787.38      689.10    130.92 o 
  10   4   2     6976.73     6633.99    289.89 o 
  11   4   2     2653.72     2555.93    192.97 o 
  12   4   2      485.07      364.07    138.60 o 
  13   4   2       13.77      200.54    139.17 o 
 -10   5   2     1425.35     1518.28    259.47 o 
  -9   5   2      194.52      576.32    128.77 o 
  -8   5   2       33.68      268.42    103.92 o 
  -7   5   2      119.43      144.08     78.65 o 
  -6   5   2      713.86      744.17    105.98 o 
  -5   5   2     1961.95     1853.69    102.29 o 
  -4   5   2     9849.94     9237.61    232.92 o 
  -3   5   2     2578.90     2621.73    104.03 o 
  -2   5   2       65.77      151.46     47.65 o 
  -1   5   2     3975.28     4075.17    127.88 o 
   0   5   2     2691.27     2554.63    123.84 o 
   1   5   2     4027.19     3813.41    143.82 o 
   2   5   2     2862.30     2646.60     87.02 o 
   3   5   2     2003.01     2027.65     85.51 o 
   4   5   2       21.81       74.32     59.38 o 
   5   5   2     1354.08     1431.03     84.02 o 
   6   5   2    11295.41    10741.60    243.77 o 
   7   5   2     5033.62     4564.28    166.01 o 
   8   5   2       23.02      154.04     65.20 o 
   9   5   2       11.81       27.38    104.83 o 
  10   5   2      110.87      198.56    111.77 o 
  11   5   2      146.07       55.08    122.04 o 
  12   5   2     1753.69     1771.58    186.83 o 
 -10   6   2       72.92       55.83    208.28 o 
  -9   6   2     1125.17      915.28    140.42 o 
  -8   6   2     2937.60     3266.34    152.74 o 
  -7   6   2     2238.41     2363.08    200.14 o 
  -5   6   2       28.57      128.96     66.99 o 
  -3   6   2     1830.98     1972.43     96.05 o 
  -2   6   2    12300.77    12119.40    273.70 o 
  -1   6   2    10427.79    10496.66    302.61 o 
   0   6   2     2297.76     1955.72    199.66 o 
   1   6   2     1533.03     1621.10    119.08 o 
   2   6   2     4469.06     4413.94    229.42 o 
   3   6   2      473.20      510.83     64.16 o 
   4   6   2      330.98      319.91     64.33 o 
   5   6   2      165.80      156.71     75.72 o 
   6   6   2     1047.62     1096.55     90.69 o 
   7   6   2       28.39       47.60     78.10 o 
   8   6   2     1014.49     1060.88     90.40 o 
   9   6   2     5552.30     5304.94    287.10 o 
  10   6   2     3048.93     2599.30    215.51 o 
  11   6   2      319.02      303.88    123.86 o 
  12   6   2      114.28      175.43    130.13 o 
  -9   7   2       55.49      -29.86    199.93 o 
  -8   7   2       35.47      232.09    115.24 o 
  -7   7   2      283.94      262.74    128.07 o 
  -6   7   2     2273.37     2366.52    191.98 o 
  -5   7   2     6974.25     7169.61    202.92 o 
  -4   7   2     4555.13     4643.95    174.43 o 
  -3   7   2     1720.29     1796.28     88.19 o 
  -2   7   2       12.70       81.96     33.69 o 
  -1   7   2     1363.39     1359.21    119.03 o 
   0   7   2     1905.71     1594.76    226.92 o 
   1   7   2     1974.27     1621.90    260.49 o 
   2   7   2     9143.38     9469.81    167.78 o 
   3   7   2     2258.82     2156.26     96.37 o 
   4   7   2       25.99       16.20     58.89 o 
   6   7   2      792.29      947.74     97.13 o 
   7   7   2       42.08      -50.79     69.77 o 
   8   7   2      793.20      920.01     96.94 o 
   9   7   2      257.90      217.61     77.54 o 
  10   7   2       42.97       50.19    104.99 o 
  11   7   2      911.50     1012.81    149.36 o 
  12   7   2     1437.58     1520.84    214.77 o 
  -9   8   2      716.61      645.43    252.79 o 
  -8   8   2      622.58      531.29    133.72 o 
  -7   8   2       18.36      -22.73    106.67 o 
  -6   8   2      193.83      275.01    115.97 o 
  -5   8   2        9.47      109.50    110.78 o 
  -4   8   2       97.25      227.53    107.83 o 
  -3   8   2     1369.94     1269.42    259.84 o 
  -2   8   2     8654.29     8408.12    287.19 o 
  -1   8   2     6735.28     6557.55    293.50 o 
   0   8   2     1002.86      923.32    112.72 o 
   1   8   2        1.01      230.53     93.97 o 
   2   8   2       71.00       78.97     87.70 o 
   3   8   2      444.89      500.66     63.12 o 
   4   8   2     6877.65     6901.11    186.43 o 
   5   8   2    10832.15    10914.14    260.45 o 
   6   8   2     4948.12     4742.49    238.32 o 
   7   8   2     1329.25     1255.88    105.25 o 
   8   8   2      188.97      323.78     85.50 o 
   9   8   2      306.41      320.34     83.92 o 
  10   8   2      130.56      130.26    108.88 o 
  11   8   2      354.28      148.54    116.58 o 
  12   8   2      896.88      771.91    153.59 o 
  -8   9   2       54.05     -109.24    201.60 o 
  -7   9   2        2.09      -79.43    109.43 o 
  -6   9   2     1443.30     1454.49    157.20 o 
  -5   9   2      777.07      876.60    140.18 o 
  -4   9   2      218.53      274.07    183.98 o 
  -3   9   2      354.04      299.30    117.73 o 
  -2   9   2      155.14      184.46    111.35 o 
  -1   9   2       34.60      -30.22     92.48 o 
   0   9   2     5450.88     5458.53    313.63 o 
   1   9   2    10908.16    11084.62    346.42 o 
   2   9   2     6736.31     6294.78    249.22 o 
   3   9   2     1189.59     1268.80    334.21 o 
   4   9   2        0.27       66.87     60.21 o 
   5   9   2      273.00      290.07     78.24 o 
   6   9   2     2053.73     2065.11    121.10 o 
   7   9   2     2745.77     3164.56    145.96 o 
   8   9   2     2170.73     2307.99    133.16 o 
   9   9   2     1247.71     1097.42    109.30 o 
  10   9   2      438.77      305.40    121.03 o 
  11   9   2      232.13      411.80    129.55 o 
  -7  10   2     1443.77     1505.38    416.56 o 
  -6  10   2      576.96      716.07    145.16 o 
  -5  10   2      328.43      381.68    227.94 o 
  -4  10   2      229.20      427.63    126.02 o 
  -3  10   2      396.41      366.93    135.39 o 
  -2  10   2      704.54      740.30    140.68 o 
  -1  10   2       62.74       85.37    105.57 o 
   0  10   2      872.54      879.19    133.44 o 
   1  10   2      266.29      205.62    108.72 o 
   2  10   2     1023.70     1061.19    140.16 o 
   3  10   2     4177.64     4572.00    223.92 o 
   4  10   2     8766.62     8590.57    452.45 o 
   5  10   2     2954.34     3160.21    203.50 o 
   6  10   2       41.31       94.60     72.64 o 
   7  10   2       97.24       79.46     95.37 o 
   8  10   2       95.92      120.37    100.98 o 
   9  10   2     1698.00     1680.99    176.32 o 
  10  10   2     1788.92     1984.40    174.42 o 
  11  10   2     2618.15     2853.35    495.85 o 
  -6  11   2        1.18       18.57    123.62 o 
  -5  11   2      576.08      430.02    144.00 o 
  -4  11   2     2452.38     2396.59    278.94 o 
  -3  11   2     2531.15     2274.17    187.98 o 
  -2  11   2      385.11      384.33    142.16 o 
  -1  11   2        5.29       54.37    112.89 o 
   0  11   2      945.98      848.02    142.09 o 
   1  11   2      259.98      308.76    126.61 o 
   2  11   2      234.25      245.65    147.08 o 
   3  11   2      770.56      691.70    140.47 o 
   4  11   2      451.16      580.86    131.32 o 
   5  11   2      345.28      349.48    130.12 o 
   6  11   2     2581.31     2551.46    196.08 o 
   7  11   2     3745.41     4160.85    232.42 o 
   8  11   2     3845.74     3958.59    223.01 o 
   9  11   2      490.57      475.56    128.26 o 
  10  11   2       74.88       86.80    162.47 o 
  -5  12   2       14.82      -67.03    127.92 o 
  -4  12   2       22.90       53.49    124.30 o 
  -3  12   2      135.46      415.12    268.84 o 
  -2  12   2      873.43      960.28    151.66 o 
  -1  12   2     1273.13     1315.74    164.09 o 
   0  12   2     2000.64     1681.99    171.65 o 
   1  12   2      313.13      393.89    128.22 o 
   2  12   2       88.61       77.02    119.23 o 
   3  12   2      955.73     1245.77    155.72 o 
   4  12   2      274.11       72.46    157.65 o 
   5  12   2      286.00      342.91    131.79 o 
   6  12   2     1007.23     1193.19    167.91 o 
   7  12   2      562.27      431.19    136.27 o 
   8  12   2      382.68      353.49    135.88 o 
   9  12   2     1140.74     1239.83    204.94 o 
  -4  13   2     1875.02     2012.99    238.51 o 
  -3  13   2      525.89      416.75    145.99 o 
  -2  13   2      276.29      279.23    139.04 o 
  -1  13   2      529.52      526.38    256.69 o 
   0  13   2      663.33      875.77    154.73 o 
   1  13   2      850.80      721.94    146.40 o 
   2  13   2     2171.73     1933.83    184.98 o 
   3  13   2     2168.79     2215.28    196.48 o 
   4  13   2      402.87      353.16    186.12 o 
   5  13   2        8.61      -37.30    248.90 o 
   6  13   2        2.73       33.28    305.56 o 
   7  13   2        0.85     -111.93    122.19 o 
   8  13   2      639.23      442.76    145.79 o 
  -2  14   2     1013.19      804.70    165.89 o 
  -1  14   2     1314.28     1360.41    183.50 o 
   0  14   2      118.24      132.48    135.45 o 
   1  14   2        5.66      125.18    127.05 o 
   2  14   2        0.53     -121.30    121.30 o 
   3  14   2      306.30       94.28    130.02 o 
   4  14   2     2118.80     2568.41    302.13 o 
   5  14   2     3414.18     3976.09    262.00 o 
   6  14   2     3664.26     3761.23    259.43 o 
   7  14   2      429.03      192.17    147.38 o 
   1  15   2     1594.13     1707.38    201.51 o 
   2  15   2     1826.83     1948.93    206.40 o 
   3  15   2      496.83      492.71    157.37 o 
   4  15   2        0.15      -23.84    130.62 o 
  -5 -14   3       80.42      114.80    222.75 o 
  -4 -14   3      619.89      535.45    256.50 o 
  -3 -14   3        8.11       99.53    122.37 o 
  -2 -14   3      624.05      661.31    152.74 o 
  -1 -14   3     1198.69     1303.59    174.01 o 
   0 -14   3      466.04      624.99    148.70 o 
   1 -14   3      428.31      258.31    188.71 o 
   2 -14   3      512.58      700.26    162.60 o 
   3 -14   3      457.56      668.61    224.23 o 
  -7 -13   3      471.40      536.19    238.70 o 
  -6 -13   3     1536.50     1468.53    292.11 o 
  -5 -13   3     3824.33     4101.44    394.30 o 
  -4 -13   3     2838.20     3288.03    224.07 o 
  -3 -13   3     1030.35     1264.44    161.07 o 
  -2 -13   3       94.07       11.31    114.32 o 
  -1 -13   3        3.61      -70.46    112.09 o 
   0 -13   3      242.48      400.10    137.67 o 
   1 -13   3       21.05      -77.03    112.02 o 
   2 -13   3     1128.19     1067.53    164.11 o 
   3 -13   3      655.83      468.67    153.94 o 
   4 -13   3       15.04     -128.71    128.71 o 
  -8 -12   3     1600.71     1268.41    255.76 o 
  -7 -12   3     2200.43     2913.14    328.09 o 
  -6 -12   3      304.09      286.36    220.34 o 
  -5 -12   3       34.95     -123.34    189.92 o 
  -4 -12   3      297.06      187.45    207.17 o 
  -3 -12   3     3194.96     3073.27    261.60 o 
  -2 -12   3     3595.65     3802.19    221.80 o 
  -1 -12   3     4303.59     4360.44    485.65 o 
   0 -12   3      160.10        2.58    116.26 o 
   1 -12   3      134.63       31.99    115.85 o 
   2 -12   3       13.77      110.40    216.53 o 
   3 -12   3       40.12      125.29    161.64 o 
   4 -12   3      782.72      805.57    164.59 o 
   5 -12   3      888.56      900.27    179.44 o 
   6 -12   3      511.91      364.36    162.22 o 
  -9 -11   3      353.46      217.35    326.52 o 
  -8 -11   3       50.19      -67.09    131.20 o 
  -7 -11   3      549.73      417.95    144.99 o 
  -6 -11   3     1381.15     1533.99    175.51 o 
  -5 -11   3     2305.98     2705.17    277.93 o 
  -4 -11   3     1001.84     1075.66    106.08 o 
  -3 -11   3       92.62       71.48    105.60 o 
  -2 -11   3      194.37       -1.45    106.91 o 
  -1 -11   3      507.98      400.88    125.06 o 
   0 -11   3     2271.30     2292.27    520.05 o 
   1 -11   3     4391.34     4064.87    226.07 o 
   2 -11   3     2107.88     1988.09    187.32 o 
   3 -11   3      191.13      219.38    127.85 o 
   4 -11   3        1.65       24.69    126.14 o 
   5 -11   3        5.18      114.12    134.38 o 
   6 -11   3       57.97     -127.25    127.25 o 
   7 -11   3      572.27      699.58    270.97 o 
  -9 -10   3       57.42      103.32    126.36 o 
  -8 -10   3        3.34       -9.24    124.81 o 
  -7 -10   3      306.34      172.27    127.21 o 
  -6 -10   3     1035.06      971.51    151.56 o 
  -5 -10   3      202.09      251.71    162.50 o 
  -4 -10   3     1525.22     1549.13    157.44 o 
  -3 -10   3     1396.89     1451.37    112.35 o 
  -2 -10   3     4914.76     4877.16    197.75 o 
  -1 -10   3     1191.40     1339.13    100.71 o 
   0 -10   3        6.29       67.31    106.02 o 
   1 -10   3       74.54      160.02    114.30 o 
   2 -10   3     1337.14     1243.23    152.21 o 
   3 -10   3     4223.87     4694.02    243.68 o 
   4 -10   3     3935.53     3730.10    225.50 o 
   5 -10   3     1863.20     2038.77    183.03 o 
   6 -10   3      766.47      691.55    154.02 o 
   7 -10   3       12.70      -35.80    202.35 o 
   8 -10   3       32.85      416.56    244.63 o 
 -10  -9   3     3401.33     2875.08    203.85 o 
  -9  -9   3     1175.36     1258.69    157.24 o 
  -8  -9   3        1.67     -103.84    108.12 o 
  -7  -9   3      178.22      233.43    126.21 o 
  -6  -9   3     1184.57     1371.92    221.51 o 
  -5  -9   3       33.37       88.04     74.85 o 
  -4  -9   3     2037.01     2181.14    126.66 o 
  -3  -9   3     1576.11     1658.88    113.73 o 
  -2  -9   3      627.09      529.05     84.24 o 
  -1  -9   3      268.98      262.81     75.41 o 
   0  -9   3     3813.32     3815.19    143.50 o 
   1  -9   3     1900.45     1859.95    102.60 o 
   2  -9   3      662.32      688.52     73.59 o 
   3  -9   3        0.14      -71.41     73.66 o 
   4  -9   3       47.88      118.41    103.76 o 
   5  -9   3       79.58      -86.00    164.60 o 
   6  -9   3     1148.89     1391.74    164.82 o 
   7  -9   3     1062.29      910.46    245.93 o 
   8  -9   3     1416.56     1188.85    280.06 o 
   9  -9   3      668.63      543.79    260.77 o 
 -10  -8   3       30.61      273.45    123.90 o 
  -9  -8   3      728.32      770.72    137.81 o 
  -8  -8   3     2896.78     3188.24    204.25 o 
  -7  -8   3     3080.86     2907.90    231.19 o 
  -6  -8   3     4007.92     3835.38    211.21 o 
  -5  -8   3        6.41       88.56    102.62 o 
  -4  -8   3      397.76      523.70     80.47 o 
  -3  -8   3      170.53       61.24     68.21 o 
  -2  -8   3       68.18      112.55     68.14 o 
  -1  -8   3     2423.79     2551.57    117.53 o 
   0  -8   3     3919.17     3986.67    142.36 o 
   1  -8   3      358.21      326.20     68.15 o 
   2  -8   3     1143.11     1066.14     85.48 o 
   3  -8   3     3361.49     3299.78    185.12 o 
   4  -8   3     3549.40     3797.07    143.13 o 
   5  -8   3      522.86      512.86     81.59 o 
   6  -8   3      556.23      517.43     91.83 o 
   7  -8   3      180.95      207.21    103.34 o 
   8  -8   3     1211.44     1158.62    270.04 o 
   9  -8   3      748.76      615.94    257.43 o 
  10  -8   3     1232.08     1036.39    301.57 o 
 -11  -7   3     1895.27     1937.77    303.43 o 
 -10  -7   3     2358.98     2294.18    179.89 o 
  -9  -7   3      131.68      116.07    120.09 o 
  -8  -7   3      128.53      179.82    114.25 o 
  -7  -7   3        3.82       89.56     97.01 o 
  -6  -7   3     2219.80     2370.80    350.85 o 
  -5  -7   3     8420.96     7862.65    211.27 o 
  -4  -7   3     9208.74     9765.97    243.00 o 
  -3  -7   3     3383.06     3401.19    130.57 o 
  -2  -7   3     3555.78     3281.49    128.85 o 
  -1  -7   3        4.43      -31.39     57.55 o 
   0  -7   3      148.14      110.70     60.66 o 
   1  -7   3      884.30     1078.95     80.87 o 
   2  -7   3     2314.24     2432.72    169.34 o 
   3  -7   3     1615.95     1571.41     92.69 o 
   4  -7   3      103.50      141.80     65.75 o 
   5  -7   3      983.14      960.85     93.88 o 
   6  -7   3     2052.80     2125.84    123.89 o 
   7  -7   3      383.32      426.56     97.35 o 
   8  -7   3      425.27      767.67    264.20 o 
   9  -7   3       23.23      -58.54    105.17 o 
  10  -7   3       66.31      185.33    125.24 o 
 -11  -6   3      285.05      355.17    227.01 o 
 -10  -6   3      241.96      305.10    117.03 o 
  -9  -6   3     1839.26     1782.71    157.94 o 
  -8  -6   3     1846.17     1810.48    238.42 o 
  -7  -6   3     1730.98     1728.95    129.14 o 
  -6  -6   3       16.94      249.98     77.37 o 
  -5  -6   3      770.60      908.61    107.98 o 
  -4  -6   3       48.30       87.22     79.55 o 
  -3  -6   3     2399.42     2519.72    109.00 o 
  -2  -6   3     8925.15     9205.17    216.82 o 
  -1  -6   3    12864.27    12543.22    268.09 o 
   0  -6   3    10681.07    10184.53    229.74 o 
   1  -6   3     1296.88     1278.75    108.31 o 
   2  -6   3     1042.43     1103.91     79.24 o 
   3  -6   3       15.13       12.16     74.17 o 
   4  -6   3      434.42      453.53     71.80 o 
   5  -6   3    11950.02    12255.11    282.29 o 
   6  -6   3    14607.19    15029.75    334.53 o 
   7  -6   3      180.20      120.19     73.79 o 
   8  -6   3      378.56      318.02    238.05 o 
   9  -6   3      895.80     1126.47    186.67 o 
  10  -6   3      713.42      547.65    138.68 o 
  11  -6   3        0.02      -23.83    122.52 o 
 -11  -5   3      365.86      493.72    239.44 o 
 -10  -5   3       42.54      -12.51    160.52 o 
  -9  -5   3      735.97      676.46    179.63 o 
  -8  -5   3     2093.06     2201.97    165.16 o 
  -7  -5   3      734.29      822.10     85.20 o 
  -6  -5   3     8002.21     7889.68    212.05 o 
  -5  -5   3    12699.17    11988.20    269.35 o 
  -4  -5   3     4439.03     4421.77    141.13 o 
  -3  -5   3      951.55      953.87     88.92 o 
  -2  -5   3     5485.50     5454.80    151.53 o 
  -1  -5   3      124.28       69.61     51.26 o 
   0  -5   3     5396.80     5325.72    201.97 o 
   1  -5   3    24263.15    24397.03    527.85 o 
   2  -5   3    14097.76    13909.97    286.97 o 
   3  -5   3     2572.84     2637.47    126.31 o 
   4  -5   3      137.76      122.82     62.56 o 
   5  -5   3      101.74      165.79     86.95 o 
   6  -5   3       14.46      101.29     68.16 o 
   7  -5   3      290.27      357.57     74.03 o 
   8  -5   3     1578.72     1537.64    149.24 o 
   9  -5   3     1061.83      932.11    144.39 o 
  10  -5   3      207.60      257.04    130.22 o 
  11  -5   3      235.43      115.30    129.66 o 
 -11  -4   3      409.70      373.90    234.99 o 
 -10  -4   3        1.21      -38.69    103.40 o 
  -9  -4   3       46.80      233.00    107.68 o 
  -8  -4   3      639.89      684.36     85.82 o 
  -7  -4   3       69.04       92.01     72.22 o 
  -6  -4   3     4916.62     4792.88    335.26 o 
  -5  -4   3      208.38      224.20     60.38 o 
  -4  -4   3       65.88      131.69     50.47 o 
  -3  -4   3     7187.46     7359.44    215.37 o 
  -2  -4   3     3480.83     3545.49    155.08 o 
  -1  -4   3      822.46      628.07     69.57 o 
   0  -4   3     1604.87     1783.28     74.86 o 
   1  -4   3      521.13      587.06     55.88 o 
   3  -4   3     1476.23     1402.64     97.21 o 
   4  -4   3     3283.46     3337.75    117.96 o 
   5  -4   3    12991.39    13033.44    280.21 o 
   6  -4   3     4445.76     4443.33    209.03 o 
   7  -4   3      676.96      751.46     76.27 o 
   8  -4   3      113.14       58.38    106.95 o 
   9  -4   3        4.05      -11.25    145.69 o 
  10  -4   3      846.80      807.00    145.91 o 
  11  -4   3     1161.52     1604.02    180.76 o 
  12  -4   3      800.77      803.37    284.51 o 
 -11  -3   3     1126.89     1210.92    268.93 o 
 -10  -3   3     2490.60     2077.43    286.36 o 
  -9  -3   3     3920.74     4049.25    349.05 o 
  -8  -3   3     1785.01     1860.30    115.63 o 
  -7  -3   3       68.93      152.62     87.13 o 
  -6  -3   3      984.05     1046.77     85.19 o 
  -5  -3   3      133.50      125.61     59.11 o 
  -4  -3   3       96.40      164.30     54.98 o 
  -3  -3   3     9119.54     9229.26    243.58 o 
  -2  -3   3    12339.97    12947.21    213.33 o 
  -1  -3   3       88.72       84.26     31.76 o 
   0  -3   3     1031.07      987.71     58.73 o 
   1  -3   3     1086.32     1035.59     57.45 o 
   2  -3   3     4028.84     3883.90    108.65 o 
   3  -3   3     1300.61     1360.11     68.70 o 
   4  -3   3        5.71      -53.54     53.54 o 
   5  -3   3      550.59      601.21     64.72 o 
   6  -3   3     2046.70     2009.73     97.08 o 
   7  -3   3     6393.45     6338.04    187.77 o 
   8  -3   3     7594.06     7692.03    289.16 o 
   9  -3   3     2309.17     2140.52    173.66 o 
  10  -3   3       13.80      211.30    124.29 o 
  11  -3   3       60.49       61.86    128.01 o 
  12  -3   3        5.45      114.78    384.75 o 
 -11  -2   3        1.57        5.75    200.49 o 
 -10  -2   3       64.04      230.91    205.31 o 
  -9  -2   3      468.97      542.82     90.85 o 
  -7  -2   3     6318.00     6695.15    197.46 o 
  -6  -2   3     3189.95     3414.03    132.62 o 
  -5  -2   3      578.80      655.47     91.37 o 
  -4  -2   3      206.38      495.30    117.18 o 
  -1  -2   3     3447.70     3541.78     70.46 o 
   0  -2   3    11310.32    11102.91    181.74 o 
   1  -2   3      589.80      794.34     48.70 o 
   2  -2   3      771.48      881.41     51.98 o 
   4  -2   3     9160.01     9216.27    195.76 o 
   5  -2   3       99.32      126.00     48.33 o 
   6  -2   3      368.50      417.14    102.03 o 
   7  -2   3      422.72      476.50     53.05 o 
   8  -2   3     1050.54     1352.08    142.58 o 
   9  -2   3      843.31      998.04    151.65 o 
  10  -2   3     2612.51     2680.50    494.55 o 
  11  -2   3     1828.29     1891.66    188.48 o 
  12  -2   3      869.21      923.05    167.33 o 
 -10  -1   3     2587.61     2793.52    301.39 o 
  -9  -1   3     1880.05     1894.03    124.36 o 
  -8  -1   3      700.98     1035.75    101.00 o 
  -7  -1   3      104.99      340.14    102.82 o 
  -6  -1   3     1484.76     1759.87    103.26 o 
  -5  -1   3     3447.92     3547.07    207.87 o 
  -4  -1   3    17192.62    16324.70    323.90 o 
  -3  -1   3    20829.54    21579.96    395.00 o 
  -2  -1   3    15422.80    15080.85    279.35 o 
  -1  -1   3       14.81       34.58     43.65 o 
   1  -1   3       85.94       74.38     40.09 o 
   2  -1   3      309.72      255.67     37.56 o 
   3  -1   3     6948.13     6735.16    119.42 o 
   4  -1   3    10313.98    10943.42    181.10 o 
   5  -1   3        0.02      -25.37     79.47 o 
   6  -1   3      283.95      465.98     97.00 o 
   7  -1   3      412.25      361.09    103.19 o 
   8  -1   3     1537.79     1530.68    228.03 o 
   9  -1   3       16.28       21.47    112.29 o 
  10  -1   3       17.57       73.64    131.22 o 
  11  -1   3       30.82       69.95    126.14 o 
  12  -1   3      795.58      539.19    219.96 o 
 -11   0   3      498.75      427.69    228.68 o 
 -10   0   3        1.59       74.74    195.11 o 
  -9   0   3        4.81       47.70     83.40 o 
  -8   0   3     3078.42     3318.67    166.40 o 
  -7   0   3     3000.03     3038.06    136.31 o 
  -6   0   3     4466.31     4316.33    147.94 o 
  -5   0   3       10.30       72.50     61.88 o 
  -3   0   3      570.18      608.37     55.20 o 
  -2   0   3     8981.30     8770.94    200.91 o 
  -1   0   3    22314.18    22037.79    666.12 o 
   0   0   3    45865.91    46739.30    784.82 o 
   1   0   3        5.33      -30.94     31.70 o 
   2   0   3     1546.60     1555.09     47.73 o 
   3   0   3      403.14      408.00     22.82 o 
   4   0   3      432.22      361.96     60.70 o 
   5   0   3     7244.78     6877.61    223.60 o 
   6   0   3     2867.00     2720.33    231.09 o 
   7   0   3     4024.74     3731.03    186.11 o 
   8   0   3      192.90      -14.29     96.84 o 
   9   0   3      332.97      327.68    148.47 o 
  10   0   3      974.43     1045.07    262.16 o 
  11   0   3      381.81      411.76    140.87 o 
  12   0   3        1.73      -44.00    211.53 o 
  13   0   3     1044.89     1157.38    456.71 o 
 -11   1   3      209.04     -146.89    180.83 o 
 -10   1   3       12.30      122.73    137.25 o 
  -9   1   3     1292.09     1375.50    117.41 o 
  -8   1   3     1998.13     2193.05    131.19 o 
  -7   1   3      185.24      167.65     76.42 o 
  -6   1   3     2780.56     2648.21    122.27 o 
  -5   1   3     5028.17     4853.06    161.81 o 
  -4   1   3    11625.02    10967.57    244.92 o 
  -3   1   3      579.83      658.90     59.08 o 
  -1   1   3      163.53      125.60     33.31 o 
   0   1   3     4010.31     3695.09     89.18 o 
   1   1   3    11646.09    11910.59    218.68 o 
   2   1   3    14338.49    14186.41    258.02 o 
   3   1   3    10341.49    10644.19    171.95 o 
   4   1   3      832.55      853.10    185.56 o 
   5   1   3      413.20      345.19     93.48 o 
   6   1   3        7.20      125.28     80.31 o 
   7   1   3     1148.41     1168.33    118.73 o 
   8   1   3     2909.56     2502.85    166.67 o 
   9   1   3     6609.85     6566.95    276.00 o 
  10   1   3     1455.26     1510.29    166.55 o 
  11   1   3       56.92       75.56    119.93 o 
  12   1   3      390.61      517.75    143.68 o 
  13   1   3      134.01      131.22    185.56 o 
 -11   2   3      763.49     1049.19    242.04 o 
 -10   2   3      250.24      387.57    143.27 o 
  -9   2   3      142.77      304.50     89.78 o 
  -8   2   3      103.11      127.43     82.93 o 
  -7   2   3      187.00      132.40     80.64 o 
  -6   2   3      565.36      506.74     83.96 o 
  -5   2   3     1134.54     1053.88    131.73 o 
  -4   2   3       35.85      133.88     62.35 o 
  -3   2   3     8673.63     8811.38    230.82 o 
  -2   2   3     8462.18     8057.93    176.11 o 
  -1   2   3     7695.53     7740.94    163.00 o 
   0   2   3      258.27      241.80     34.98 o 
   1   2   3      179.20      235.19     34.03 o 
   2   2   3     1391.78     1481.36     64.05 o 
   4   2   3    15351.49    15358.77    349.29 o 
   5   2   3    19320.55    18694.07    350.01 o 
   6   2   3     9445.40     9761.52    286.49 o 
   7   2   3     2683.19     2682.23    157.37 o 
   8   2   3       28.32      153.54     96.02 o 
   9   2   3        5.12       26.67    103.79 o 
  10   2   3       82.27       92.41    124.97 o 
  11   2   3     1278.92     1455.76    325.31 o 
  12   2   3     4088.30     3508.15    232.54 o 
  13   2   3      873.52      918.36    277.83 o 
 -11   3   3      332.45      307.51    187.88 o 
 -10   3   3     1796.57     1968.31    188.60 o 
  -9   3   3     3084.61     3398.66    215.03 o 
  -8   3   3     1620.46     1629.03    119.24 o 
  -7   3   3        4.94      257.34     83.76 o 
  -6   3   3        9.91      131.19    106.29 o 
  -5   3   3       18.22      105.46     68.40 o 
  -4   3   3     1509.07     1391.80     89.31 o 
  -3   3   3     3415.00     3128.18    121.48 o 
  -2   3   3    14428.88    14081.56    336.54 o 
  -1   3   3     1429.59     1380.06     72.04 o 
   0   3   3     1491.92     1441.92     57.59 o 
   1   3   3    12885.35    12554.92    235.99 o 
   2   3   3     8376.41     8393.20    171.89 o 
   3   3   3     6557.71     6852.65    150.43 o 
   4   3   3      476.61      537.89     48.56 o 
   5   3   3      134.09      229.30     55.55 o 
   6   3   3      250.84      346.46     55.49 o 
   7   3   3     5662.63     5784.25    154.20 o 
   8   3   3     7996.30     7278.44    266.48 o 
   9   3   3     2544.84     2609.75    238.33 o 
  10   3   3        2.87      229.98    124.63 o 
  11   3   3      153.18      174.13    169.33 o 
  12   3   3       49.78       82.57    168.87 o 
  13   3   3      161.87      407.83    143.71 o 
 -10   4   3        1.55       90.16    123.87 o 
  -8   4   3     1057.77     1044.35    143.13 o 
  -7   4   3     2857.96     2843.09    139.09 o 
  -6   4   3     5155.26     4837.11    174.10 o 
  -5   4   3     4163.29     4160.11    149.64 o 
  -4   4   3        1.01       45.00     64.42 o 
  -3   4   3       22.63      144.61     58.53 o 
  -2   4   3      156.68      197.34     58.36 o 
  -1   4   3      924.52      954.97     64.39 o 
   0   4   3     6678.74     6566.18    156.30 o 
   1   4   3     7554.52     7307.36    154.09 o 
   2   4   3      526.48      562.77     46.85 o 
   3   4   3     9120.01     9824.79    333.50 o 
   4   4   3     6080.31     6053.07    151.05 o 
   5   4   3     1986.12     1895.64    153.52 o 
   6   4   3       55.44      -16.38     53.81 o 
   7   4   3      436.11      553.95    110.70 o 
   8   4   3      248.24      363.00     88.08 o 
   9   4   3      203.43      252.01    112.37 o 
  10   4   3     1226.81     1470.96    161.60 o 
  11   4   3     5213.04     5018.21    442.43 o 
  12   4   3     2340.54     2076.26    325.59 o 
  13   4   3      269.41      256.21    243.70 o 
 -10   5   3      990.04     1330.69    185.28 o 
  -9   5   3     1455.57     1384.13    157.17 o 
  -8   5   3      117.04      380.73     89.99 o 
  -7   5   3       61.61      258.61     80.37 o 
  -6   5   3       27.94      247.82     90.06 o 
  -5   5   3      606.04      682.02    122.13 o 
  -4   5   3     4306.83     3908.55    137.32 o 
  -3   5   3    18854.71    18674.71    414.10 o 
  -2   5   3     8285.02     8051.76    188.12 o 
  -1   5   3     1567.53     1533.30     74.45 o 
   1   5   3      478.13      634.23     60.08 o 
   2   5   3     2377.35     2295.41    113.56 o 
   3   5   3     7403.28     7325.00    173.43 o 
   4   5   3     7554.71     7882.08    189.10 o 
   5   5   3      914.64      877.76     96.47 o 
   6   5   3      741.92      699.43     74.98 o 
   7   5   3     3586.45     3365.09    127.01 o 
   8   5   3     1025.69      972.67     83.13 o 
   9   5   3      230.70      286.61    111.80 o 
  10   5   3       30.52      -25.42    106.06 o 
  11   5   3        1.56      -65.16    105.84 o 
  12   5   3       56.79       26.38    221.17 o 
  13   5   3     1168.53     1282.08    179.59 o 
  -9   6   3        6.98      159.69    204.39 o 
  -8   6   3      782.31      923.71    103.99 o 
  -7   6   3     2752.74     2864.33    198.37 o 
  -6   6   3     1152.30     1121.90    103.33 o 
  -5   6   3       11.97      159.92     71.30 o 
  -3   6   3      318.92      462.57     65.28 o 
  -2   6   3     1565.01     1588.81     80.31 o 
  -1   6   3     9105.98     8925.78    193.12 o 
   0   6   3    14694.97    13471.86    568.46 o 
   1   6   3    10389.41    10330.65    295.07 o 
   2   6   3      403.23      348.53     43.92 o 
   3   6   3        0.69       23.27     47.79 o 
   4   6   3      471.03      625.04     66.41 o 
   5   6   3       17.78       33.16     60.94 o 
   6   6   3     3101.94     2920.60    123.00 o 
   7   6   3     5162.63     5214.78    166.83 o 
   8   6   3     1993.39     2032.15    175.77 o 
   9   6   3      261.16      291.43    117.46 o 
  10   6   3      311.11      420.03    166.64 o 
  11   6   3      670.43      579.05    196.69 o 
  12   6   3       15.51       32.98    125.35 o 
  -9   7   3       91.99      396.16    210.69 o 
  -8   7   3      701.73      831.17    140.01 o 
  -7   7   3      428.13      458.45    121.46 o 
  -6   7   3        6.85      155.93    107.21 o 
  -5   7   3      626.91      666.19     83.97 o 
  -4   7   3     4236.80     4015.32    143.54 o 
  -3   7   3     3984.73     4062.34    176.08 o 
  -2   7   3     1493.05     1437.63    119.01 o 
  -1   7   3        3.15      175.94     87.43 o 
   0   7   3       89.41       94.84     81.54 o 
   1   7   3       20.85      -16.98     74.32 o 
   2   7   3     8512.66     8140.41    146.46 o 
   3   7   3    14984.16    14925.77    302.85 o 
   4   7   3     9203.22     9342.12    221.05 o 
   5   7   3     1131.44     1441.27     96.44 o 
   6   7   3       22.92       -5.65     68.57 o 
   7   7   3        9.48       36.17     71.88 o 
   8   7   3     1574.43     1586.78    109.34 o 
   9   7   3     2076.41     1926.82    160.41 o 
  10   7   3     1999.83     2051.36    270.69 o 
  11   7   3      480.55      584.36    196.23 o 
  12   7   3      774.98      961.46    275.70 o 
  -8   8   3      474.44      593.57    140.21 o 
  -7   8   3      160.45      407.29    164.97 o 
  -6   8   3      560.75      617.07    138.17 o 
  -5   8   3     1957.82     1964.79    171.26 o 
  -4   8   3      290.39      289.03    115.70 o 
  -3   8   3      327.84      421.86    146.33 o 
  -2   8   3     1725.47     1805.94    145.81 o 
  -1   8   3     1465.55     1322.02    130.32 o 
   0   8   3     1607.84     1614.83    203.46 o 
   1   8   3       24.81       51.04     86.06 o 
   2   8   3      203.65      382.07    184.45 o 
   3   8   3      119.89      137.89     48.80 o 
   4   8   3     4810.59     4758.37    240.91 o 
   5   8   3     9507.14     9705.64    238.18 o 
   6   8   3    13748.29    14185.07    318.57 o 
   7   8   3     3341.47     3436.26    212.34 o 
   8   8   3       36.82       63.28     76.39 o 
   9   8   3        3.29      -69.82    147.08 o 
  10   8   3       78.49      205.56    118.81 o 
  11   8   3     1234.62     1318.56    170.54 o 
  12   8   3      982.10      959.93    161.39 o 
  -8   9   3     1437.07     1591.85    177.45 o 
  -7   9   3      446.76      373.13    133.35 o 
  -6   9   3       21.06       10.32    109.63 o 
  -5   9   3       73.44      139.35    109.55 o 
  -4   9   3       54.11       37.94    111.21 o 
  -3   9   3      783.93      823.09    133.21 o 
  -2   9   3     3081.22     2504.99    174.76 o 
  -1   9   3     3646.45     3392.16    401.54 o 
   0   9   3        4.99       91.06     94.88 o 
   1   9   3      475.24      338.12    104.14 o 
   2   9   3     3894.54     4181.90    268.93 o 
   3   9   3     1776.41     1662.62    143.10 o 
   4   9   3        9.39       -9.32     51.40 o 
   5   9   3      574.62      654.66     77.66 o 
   6   9   3        7.01      136.83     78.55 o 
   7   9   3     1088.69     1003.74    103.20 o 
   8   9   3     3605.22     3609.55    158.73 o 
   9   9   3     4299.81     4131.10    221.31 o 
  10   9   3     2584.20     2438.07    184.70 o 
  11   9   3      302.65      245.34    149.95 o 
  -7  10   3      256.67      317.86    156.72 o 
  -6  10   3     2493.76     2156.71    188.56 o 
  -5  10   3     1465.22     1571.15    333.47 o 
  -4  10   3      382.21      545.42    135.12 o 
  -3  10   3       83.62      118.65    140.86 o 
  -2  10   3      384.50      340.08    124.10 o 
  -1  10   3        1.70       40.50    109.54 o 
   0  10   3     1234.34     1257.21    145.22 o 
   1  10   3     1711.85     2084.42    310.57 o 
   2  10   3     2154.41     1969.48    167.18 o 
   3  10   3       73.82       75.09    187.69 o 
   4  10   3     1121.09     1110.45    140.73 o 
   5  10   3     2508.48     2441.57    179.80 o 
   6  10   3      318.62      457.57    126.35 o 
   7  10   3       30.28       12.08     71.42 o 
   8  10   3      260.16      187.12     81.80 o 
   9  10   3       28.30      -57.47    101.61 o 
  10  10   3     1316.70     1595.75    163.46 o 
  11  10   3     1766.70     2179.03    186.01 o 
  -6  11   3      135.19      194.55    136.54 o 
  -5  11   3       62.78      161.65    121.99 o 
  -4  11   3     1755.99     1788.17    181.50 o 
  -3  11   3     2727.06     2707.33    201.09 o 
  -2  11   3     3735.35     3403.33    251.22 o 
  -1  11   3      799.56      760.11    193.35 o 
   0  11   3      284.84      337.22    122.53 o 
   1  11   3     1153.16     1075.33    328.00 o 
   2  11   3     1800.90     1741.52    169.42 o 
   3  11   3     1029.04     1039.88    161.73 o 
   4  11   3     2423.71     2894.05    246.67 o 
   5  11   3     1589.42     1631.08    170.49 o 
   6  11   3        4.29       61.18    115.72 o 
   7  11   3      241.77      263.32    125.82 o 
   8  11   3      218.40      244.86    123.94 o 
   9  11   3      284.36      117.03    156.16 o 
  10  11   3      182.41      383.18    187.88 o 
  -5  12   3      378.05      268.95    139.94 o 
  -4  12   3        2.28      164.05    129.43 o 
  -3  12   3        1.04       54.46    123.22 o 
  -2  12   3      288.22      231.90    129.93 o 
  -1  12   3     1554.93     1807.56    465.15 o 
   0  12   3     2102.95     2199.43    186.36 o 
   1  12   3     2076.57     1950.07    239.62 o 
   2  12   3       43.22      156.86    150.04 o 
   3  12   3        1.16       65.09    120.00 o 
   4  12   3        6.04       58.98    117.04 o 
   5  12   3      263.27      181.70    125.87 o 
   6  12   3     2134.08     2691.79    338.66 o 
   7  12   3     3466.20     3705.56    240.69 o 
   8  12   3     3286.37     3573.86    236.27 o 
   9  12   3      195.56      167.11    188.25 o 
  -3  13   3     1413.54     1414.86    235.17 o 
  -2  13   3       13.71      -29.56    119.13 o 
  -1  13   3      102.98       80.01    123.78 o 
   0  13   3      112.29       91.49    138.08 o 
   1  13   3      155.45      197.25    130.60 o 
   2  13   3      631.70      734.61    214.12 o 
   3  13   3     3276.34     2837.41    209.75 o 
   4  13   3     3243.64     3553.91    293.69 o 
   5  13   3     1149.35     1421.01    183.33 o 
   6  13   3        0.73      -66.15    128.63 o 
   7  13   3       62.41        6.13    136.20 o 
   8  13   3       84.25       44.11    134.99 o 
  -2  14   3       95.06      -54.42    409.42 o 
  -1  14   3     1703.75     1862.47    356.28 o 
   0  14   3     2396.70     2127.44    338.76 o 
   1  14   3      546.04      335.08    146.46 o 
   2  14   3      121.90       22.33    256.69 o 
   3  14   3        2.60      198.75    159.22 o 
   4  14   3      270.25      324.71    144.16 o 
   5  14   3     1561.22     1626.46    269.11 o 
   6  14   3     2456.37     2845.99    236.73 o 
   7  14   3     2610.04     2662.90    228.67 o 
   2  15   3      584.67     1038.89    212.92 o 
   3  15   3      347.99      134.82    167.01 o 
   4  15   3        0.87      -82.38    146.43 o 
  -4 -14   4      114.08      195.30    229.24 o 
  -3 -14   4       45.70      -94.40    204.20 o 
  -2 -14   4      391.19      472.20    144.91 o 
  -1 -14   4     2260.99     2300.49    201.01 o 
   0 -14   4     1647.07     1809.78    190.13 o 
   1 -14   4     1884.47     2037.82    203.38 o 
   2 -14   4        1.46      191.95    135.31 o 
  -6 -13   4      427.91      608.52    241.66 o 
  -5 -13   4     1532.48     1752.86    317.15 o 
  -4 -13   4     1971.13     2465.80    332.17 o 
  -3 -13   4     2607.71     2146.60    312.51 o 
  -2 -13   4      760.62      670.22    143.96 o 
  -1 -13   4      119.51      166.56    123.10 o 
   0 -13   4      247.30       74.73    119.62 o 
   1 -13   4      276.56      172.36    129.87 o 
   2 -13   4      875.04      643.89    257.80 o 
   3 -13   4     1836.68     1788.51    195.44 o 
   4 -13   4      451.64      438.99    159.46 o 
  -7 -12   4       19.28      127.05    194.93 o 
  -6 -12   4       47.95      -16.14    185.28 o 
  -5 -12   4       20.38     -113.32    193.81 o 
  -4 -12   4       87.41      127.97    206.24 o 
  -3 -12   4        5.44       32.32    104.69 o 
  -2 -12   4     1415.17     1634.57    211.80 o 
  -1 -12   4     1314.83     1714.36    396.90 o 
   0 -12   4     3009.75     2970.69    203.23 o 
   1 -12   4      822.75      752.01    144.05 o 
   2 -12   4        9.89      -66.26    296.19 o 
   3 -12   4       28.22      187.58    135.11 o 
   4 -12   4      785.55      456.39    150.25 o 
   5 -12   4     2053.75     1839.18    203.81 o 
   6 -12   4     1898.06     1750.82    300.46 o 
  -8 -11   4     1863.93     2162.51    201.33 o 
  -7 -11   4      705.59      562.19    221.08 o 
  -6 -11   4       17.86      -48.53    129.52 o 
  -5 -11   4      410.57      363.16    211.90 o 
  -4 -11   4     1347.43     1314.07    157.94 o 
  -3 -11   4       44.97       15.87     87.67 o 
  -2 -11   4      359.40      348.12    115.34 o 
  -1 -11   4      599.78      656.08    144.02 o 
   0 -11   4        1.68       87.97    109.67 o 
   1 -11   4     1094.83     1323.72    158.02 o 
   2 -11   4     4309.24     4238.07    235.65 o 
   3 -11   4     2120.49     2243.28    187.90 o 
   4 -11   4      314.63      587.87    148.56 o 
   5 -11   4       22.81      219.69    138.71 o 
   6 -11   4        5.70       67.53    139.99 o 
   7 -11   4      116.83      244.45    240.55 o 
  -9 -10   4       84.03      151.42    129.23 o 
  -8 -10   4        0.03       16.30    125.36 o 
  -7 -10   4      766.19      583.08    140.67 o 
  -6 -10   4     2621.50     2500.38    195.98 o 
  -5 -10   4     3191.62     3488.42    221.42 o 
  -4 -10   4     1756.53     1819.87    143.57 o 
  -3 -10   4      127.49      129.04     80.74 o 
  -2 -10   4       26.34       26.27     79.60 o 
  -1 -10   4      260.09      302.95     81.44 o 
   0 -10   4        2.95       -6.94     65.05 o 
   1 -10   4      810.30      911.34     95.27 o 
   2 -10   4      588.52      766.25    138.52 o 
   3 -10   4        5.28     -110.29    110.29 o 
   4 -10   4     1067.22     1214.81    299.90 o 
   5 -10   4     2336.25     2367.46    288.77 o 
   6 -10   4     1083.28      959.41    164.14 o 
   7 -10   4      256.71      641.90    248.53 o 
   8 -10   4       60.88      370.94    257.99 o 
  -9  -9   4     3058.03     3188.47    252.51 o 
  -8  -9   4     2551.64     2429.26    188.71 o 
  -7  -9   4      200.32      133.67    127.15 o 
  -6  -9   4        6.57      132.90    121.50 o 
  -5  -9   4       32.10      -83.98    113.56 o 
  -4  -9   4     2764.61     2881.98    186.22 o 
  -3  -9   4     6102.31     6358.45    198.58 o 
  -2  -9   4     5273.76     5096.95    176.00 o 
  -1  -9   4     1999.44     2036.07    246.90 o 
   0  -9   4     1101.63     1304.55    226.61 o 
   1  -9   4      389.53      248.93     72.92 o 
   2  -9   4        5.66       70.67     67.82 o 
   3  -9   4       53.13       99.40     72.01 o 
   4  -9   4      418.00      413.47     82.31 o 
   5  -9   4      357.16      400.05     86.93 o 
   6  -9   4      116.69       79.87    213.10 o 
   7  -9   4     1279.22     1453.14    265.78 o 
   8  -9   4     1399.10     1575.73    294.15 o 
   9  -9   4      879.75      834.61    285.44 o 
 -10  -8   4      381.66      498.32    180.27 o 
  -9  -8   4      198.91      229.09    127.90 o 
  -8  -8   4      829.26      992.89    148.99 o 
  -7  -8   4     2680.13     2839.20    195.57 o 
  -6  -8   4     2909.72     3467.05    214.89 o 
  -5  -8   4     1854.67     1924.45    111.64 o 
  -4  -8   4       30.53      204.24     71.10 o 
  -3  -8   4      341.41      487.54    101.80 o 
  -2  -8   4      546.73      775.08     97.57 o 
  -1  -8   4     2158.89     2313.44    120.85 o 
   0  -8   4     7024.66     6817.65    194.55 o 
   1  -8   4     5554.60     5398.08    173.76 o 
   2  -8   4     2211.64     2340.93    316.32 o 
   3  -8   4       87.64      206.52     70.53 o 
   4  -8   4     1072.81     1103.20    102.59 o 
   5  -8   4      360.99      247.09     98.41 o 
   6  -8   4      217.59      273.18     84.62 o 
   7  -8   4     3813.25     3822.72    208.05 o 
   8  -8   4     3815.97     3637.67    281.82 o 
   9  -8   4        2.72      377.61    256.50 o 
  10  -8   4      496.62      443.64    267.26 o 
 -10  -7   4     1062.38      886.57    145.70 o 
  -9  -7   4      653.68      458.58    133.46 o 
  -8  -7   4        0.72      -31.46    111.68 o 
  -7  -7   4      255.28      413.21    132.24 o 
  -6  -7   4      242.26      436.20    123.60 o 
  -5  -7   4     2882.25     2794.16    121.04 o 
  -4  -7   4    11918.44    11858.98    274.08 o 
  -3  -7   4    10675.91    10897.99    322.99 o 
  -2  -7   4     3506.44     3163.46    189.52 o 
  -1  -7   4     1834.18     1851.84    114.24 o 
   0  -7   4     2115.25     2178.31    112.83 o 
   1  -7   4       45.59       67.77     82.52 o 
   2  -7   4     3255.42     3445.08    132.06 o 
   3  -7   4     7442.89     7770.15    204.33 o 
   4  -7   4     6726.06     6898.62    281.65 o 
   5  -7   4     2594.72     2727.07    130.95 o 
   6  -7   4        0.57       85.98     77.88 o 
   7  -7   4      123.41       92.90    121.02 o 
   8  -7   4      168.20      116.60    115.55 o 
   9  -7   4       22.18      198.12    118.20 o 
  10  -7   4      458.50      473.77    183.71 o 
 -11  -6   4     1319.37     1759.90    321.23 o 
 -10  -6   4     1213.32     1159.14    156.39 o 
  -9  -6   4       54.43       79.53    109.22 o 
  -8  -6   4      174.89      189.71    115.64 o 
  -7  -6   4      372.19      349.92    118.75 o 
  -6  -6   4     1558.67     1487.99    146.72 o 
  -5  -6   4       82.53       58.24     51.33 o 
  -4  -6   4     4552.49     4227.36    220.41 o 
  -3  -6   4      133.67       75.70     66.37 o 
  -2  -6   4      338.21      385.57     63.32 o 
  -1  -6   4     6220.31     5959.13    164.51 o 
   0  -6   4     7691.51     7665.37    213.98 o 
   1  -6   4     3749.89     3697.79    131.06 o 
   2  -6   4      563.20      641.72     74.19 o 
   3  -6   4      268.61      361.80     70.17 o 
   4  -6   4       93.31      192.85     69.72 o 
   5  -6   4     2235.26     2161.81    114.43 o 
   6  -6   4     3555.37     3986.03    156.89 o 
   7  -6   4     5735.41     5862.55    254.78 o 
   8  -6   4      577.93      630.35    134.84 o 
   9  -6   4        0.03     -103.79    215.24 o 
  10  -6   4        4.27       16.06    184.45 o 
  11  -6   4        7.31       -1.59    135.67 o 
 -11  -5   4        0.14      394.49    245.19 o 
 -10  -5   4       32.34      195.15    119.80 o 
  -9  -5   4     1068.62     1058.06    145.22 o 
  -8  -5   4     3629.10     3677.51    204.01 o 
  -7  -5   4     4152.86     3575.84    197.81 o 
  -6  -5   4     1195.00     1287.91    135.30 o 
  -5  -5   4      447.53      566.93     96.93 o 
  -4  -5   4     3133.11     3490.24    120.97 o 
  -3  -5   4       66.50       25.19     44.83 o 
  -2  -5   4      120.62      134.91     50.75 o 
  -1  -5   4     3572.04     3557.18    225.29 o 
   0  -5   4     2218.51     2306.97    103.08 o 
   1  -5   4     3271.01     3265.04    119.63 o 
   2  -5   4     3401.50     3333.24    124.02 o 
   3  -5   4     1113.88     1071.73     82.31 o 
   4  -5   4     1280.74     1329.58     90.82 o 
   5  -5   4      691.48      709.31     82.06 o 
   6  -5   4      245.33      268.08     73.81 o 
   7  -5   4      440.16      470.48    116.04 o 
   8  -5   4     1350.40     1709.57    197.80 o 
   9  -5   4     2203.00     2126.82    181.16 o 
  10  -5   4     2639.14     2705.50    206.19 o 
  11  -5   4     1467.75     1675.96    186.48 o 
 -11  -4   4     2156.48     2597.85    338.66 o 
 -10  -4   4     1184.15     1135.98    153.25 o 
  -9  -4   4      155.10      307.26    118.98 o 
  -8  -4   4       75.81      397.21    115.33 o 
  -7  -4   4      413.60      505.81    195.95 o 
  -6  -4   4       76.29       89.38     57.77 o 
  -5  -4   4     5298.65     5465.87    161.53 o 
  -4  -4   4     1544.42     1588.09     81.98 o 
  -3  -4   4        3.15      159.37     85.96 o 
  -2  -4   4     2138.21     2300.77     85.75 o 
  -1  -4   4      936.34     1025.63     96.00 o 
   0  -4   4     1177.01     1214.18     68.90 o 
   1  -4   4     1478.60     1636.07     78.48 o 
   2  -4   4     3536.50     3478.51    121.98 o 
   3  -4   4      897.73      865.95    107.54 o 
   4  -4   4     1488.29     1677.95    110.39 o 
   5  -4   4     2153.73     2199.15    104.70 o 
   6  -4   4     6689.44     6289.82    178.00 o 
   7  -4   4     1614.25     1448.75    138.43 o 
   8  -4   4       19.51       48.30    108.68 o 
   9  -4   4       20.97       50.60    112.57 o 
  10  -4   4      216.82      426.30    130.30 o 
  11  -4   4      497.45      426.75    232.85 o 
  12  -4   4     2011.02     1803.48    196.64 o 
 -11  -3   4        0.31      -55.45    206.98 o 
 -10  -3   4     1069.43     1224.27    152.88 o 
  -9  -3   4     4507.00     4917.03    345.34 o 
  -8  -3   4     5186.96     4816.11    231.83 o 
  -7  -3   4     2253.30     2256.78    143.65 o 
  -6  -3   4      148.47      223.34     79.90 o 
  -4  -3   4     1961.53     1816.91     82.90 o 
  -3  -3   4     7932.99     8198.37    150.56 o 
  -2  -3   4    23160.33    23046.60    809.38 o 
  -1  -3   4    21923.35    23534.51    413.80 o 
   0  -3   4     3138.90     2793.02     88.92 o 
   1  -3   4       69.93      187.93     42.40 o 
   2  -3   4     2068.30     2084.57     83.72 o 
   3  -3   4      491.61      472.63     59.81 o 
   4  -3   4      727.85      683.06     68.47 o 
   5  -3   4      599.60      506.31     65.15 o 
   6  -3   4     1550.29     1562.77     86.82 o 
   7  -3   4      288.75      243.67    111.10 o 
   8  -3   4     1583.71     1671.59    154.31 o 
   9  -3   4      597.31      529.88    129.63 o 
  10  -3   4      749.03      933.85    150.69 o 
  11  -3   4       37.75      131.75    125.32 o 
  12  -3   4       35.06      245.97    142.73 o 
 -11  -2   4       92.15       72.70    206.05 o 
 -10  -2   4      369.20      454.58    126.99 o 
  -9  -2   4      157.80      486.48    137.52 o 
  -8  -2   4      257.92      476.53    120.53 o 
  -7  -2   4     1126.13     1362.81    153.66 o 
  -6  -2   4     7276.37     7194.92    258.95 o 
  -5  -2   4     4467.97     4423.88    155.34 o 
  -4  -2   4     6282.41     6440.39    162.83 o 
  -3  -2   4     2560.29     2678.21     66.18 o 
  -1  -2   4      184.54      211.34     66.12 o 
   0  -2   4     7232.48     6897.09    127.91 o 
   1  -2   4     2676.59     2496.30     82.74 o 
   2  -2   4    26755.42    26939.47    477.64 o 
   3  -2   4       41.31      168.52     42.64 o 
   4  -2   4        4.21       14.83     52.72 o 
   5  -2   4      358.17      374.81     52.59 o 
   6  -2   4        0.86       -5.10     25.38 o 
   7  -2   4     1747.59     1742.38    328.09 o 
   8  -2   4     2152.25     1940.74    188.99 o 
   9  -2   4      904.94      942.82    184.63 o 
  10  -2   4        2.94      137.21    120.97 o 
  11  -2   4      833.00      778.68    153.25 o 
  12  -2   4     1008.19     1054.06    264.29 o 
 -11  -1   4       10.93     -186.02    186.02 o 
 -10  -1   4      493.45      431.09    124.51 o 
  -9  -1   4      835.33      748.81    128.73 o 
  -8  -1   4      514.39      480.70    124.06 o 
  -7  -1   4      136.24      159.09     75.38 o 
  -6  -1   4     1620.17     1550.02    100.01 o 
  -5  -1   4       32.87      -39.52     60.90 o 
  -4  -1   4     5412.43     5256.79    148.84 o 
  -3  -1   4     5124.06     5043.29    132.94 o 
  -2  -1   4    34345.29    33227.45    720.65 o 
  -1  -1   4      758.42      855.54     71.37 o 
   0  -1   4      514.52      719.73     58.76 o 
   1  -1   4      556.33      643.60     45.89 o 
   2  -1   4      855.21      746.44     47.80 o 
   3  -1   4    15155.56    15081.28    284.59 o 
   4  -1   4    26004.21    26132.57    397.00 o 
   5  -1   4     4250.43     4511.17    274.96 o 
   6  -1   4      484.34      475.93     92.12 o 
   7  -1   4     1376.59     1278.30    126.06 o 
   8  -1   4       56.23       41.33     98.64 o 
   9  -1   4      471.60      505.33    128.10 o 
  10  -1   4     1507.11     1391.81    161.37 o 
  11  -1   4     1600.03     1815.28    225.53 o 
  12  -1   4       47.27      -57.24    126.94 o 
 -11   0   4     1267.81     1248.94    269.30 o 
 -10   0   4     3064.91     2927.61    314.55 o 
  -9   0   4      661.44      737.00    129.80 o 
  -8   0   4      104.82       67.78     77.04 o 
  -7   0   4      474.69      467.56     86.44 o 
  -6   0   4     1214.74     1382.99    142.33 o 
  -5   0   4      887.05      904.55     81.73 o 
  -4   0   4      511.43      481.21     64.76 o 
  -3   0   4      306.87      288.14     56.91 o 
  -1   0   4    39975.11    42118.93    621.45 o 
   0   0   4    26631.91    26582.06    400.20 o 
   1   0   4     5224.31     5360.51    121.54 o 
   2   0   4     1845.91     1715.27     82.78 o 
   3   0   4       28.37       -3.06     31.54 o 
   4   0   4       15.19       47.08     18.14 o 
   5   0   4     3527.73     3514.36    163.62 o 
   6   0   4     9037.82     8934.32    367.04 o 
   7   0   4     5543.57     5143.48    213.88 o 
   8   0   4     2917.24     2936.05    300.74 o 
   9   0   4     1109.55     1316.53    276.53 o 
  10   0   4       49.38      137.39    123.50 o 
  11   0   4       30.79       15.16    127.23 o 
  12   0   4        2.87       91.73    130.00 o 
  13   0   4      488.83      519.87    165.59 o 
 -11   1   4        0.87      378.17    212.73 o 
 -10   1   4        0.70      343.86    206.05 o 
  -9   1   4     1358.69     1405.32    147.90 o 
  -8   1   4     3013.58     3037.39    147.71 o 
  -7   1   4     4273.75     4259.40    235.88 o 
  -6   1   4     2234.69     2295.29    172.31 o 
  -5   1   4      726.93      846.21     94.63 o 
  -4   1   4      194.84      204.30     60.71 o 
  -3   1   4      616.02      695.87     71.15 o 
  -2   1   4        2.46      133.44     42.84 o 
  -1   1   4     1536.66     1498.08     62.68 o 
   0   1   4     8386.26     8371.96    170.64 o 
   1   1   4        0.28       52.15     30.90 o 
   2   1   4     3280.72     3326.31    118.94 o 
   3   1   4     9209.15     8927.85    181.21 o 
   4   1   4     7950.47     8055.70    139.82 o 
   5   1   4     6121.73     6055.51    212.15 o 
   6   1   4      279.78      447.73     86.15 o 
   7   1   4       26.16      -68.35     99.87 o 
   8   1   4      258.34      417.22    111.42 o 
   9   1   4     4328.01     4182.83    219.65 o 
  10   1   4     6518.62     6387.38    296.75 o 
  11   1   4     1676.75     1637.11    172.71 o 
  12   1   4        3.94      -26.92    121.31 o 
  13   1   4      163.80       64.33    134.08 o 
 -10   2   4     1000.87     1261.00    235.92 o 
  -9   2   4      172.33      356.73    115.43 o 
  -8   2   4       15.23      188.95     92.60 o 
  -7   2   4       64.77      202.96     85.46 o 
  -6   2   4     1458.49     1224.96    101.10 o 
  -5   2   4     5647.30     5603.87    174.17 o 
  -4   2   4     8924.53     8775.03    213.28 o 
  -3   2   4     3903.87     3733.35    129.05 o 
  -2   2   4      706.48      763.26     89.47 o 
  -1   2   4      126.34      255.66     42.13 o 
   0   2   4       31.93       77.29     32.30 o 
   2   2   4     7543.55     8041.00    166.20 o 
   3   2   4      701.93      766.80     57.46 o 
   4   2   4       92.27       42.76     33.21 o 
   5   2   4    13088.64    12669.85    210.42 o 
   6   2   4    11098.24    11010.05    315.71 o 
   7   2   4     2281.90     2285.40    239.81 o 
   8   2   4      742.46      844.49    129.92 o 
   9   2   4       77.21      220.07    115.07 o 
  10   2   4      142.89      364.10    139.75 o 
  11   2   4      385.60      498.08    140.34 o 
  12   2   4     1027.68      724.28    158.08 o 
  13   2   4     2882.12     2661.70    220.37 o 
 -10   3   4      662.51      703.67    210.88 o 
  -9   3   4     2781.63     2424.43    141.78 o 
  -8   3   4     2093.58     2101.40    130.11 o 
  -7   3   4     1874.07     2267.25    129.15 o 
  -6   3   4      268.80      325.39     80.89 o 
  -5   3   4      990.77     1232.29    180.99 o 
  -4   3   4      202.82      467.93     94.29 o 
  -3   3   4     3722.40     3614.74    131.00 o 
  -2   3   4     9370.46     9370.71    212.97 o 
  -1   3   4    20696.27    20019.82    574.27 o 
   0   3   4    12240.37    13012.74    259.39 o 
   1   3   4      878.30      932.56     61.38 o 
   2   3   4     4359.46     4452.78    112.43 o 
   3   3   4      282.42      402.10     79.96 o 
   4   3   4      566.64      649.16     55.02 o 
   5   3   4     3947.34     3810.84    117.10 o 
   6   3   4     5049.72     4744.30    178.35 o 
   7   3   4       32.19       59.69     40.50 o 
   8   3   4     1226.30     1192.29    155.33 o 
   9   3   4     3010.59     2963.98    186.80 o 
  10   3   4     1436.58     1414.32    158.28 o 
  11   3   4      124.64       75.33    119.00 o 
  12   3   4        0.19       52.68    125.48 o 
  13   3   4       32.54      -80.25    131.00 o 
 -10   4   4       79.50      336.62    181.39 o 
  -9   4   4      151.72      432.31     97.11 o 
  -8   4   4      983.71     1082.16    108.64 o 
  -7   4   4      230.91       66.53     79.49 o 
  -6   4   4     2336.65     2293.17    124.63 o 
  -5   4   4     5657.52     5674.62    179.83 o 
  -4   4   4     4652.97     4528.02    151.79 o 
  -3   4   4      152.80      175.29     64.51 o 
   0   4   4       37.19       93.41     41.54 o 
   1   4   4    22365.65    21673.96    394.22 o 
   2   4   4    23503.89    23556.06    425.65 o 
   3   4   4     8831.71     8924.60    194.28 o 
   4   4   4        1.61      -50.14     50.14 o 
   5   4   4      347.96      416.17     63.03 o 
   6   4   4       10.35       23.60     53.12 o 
   7   4   4      365.41      398.26     62.88 o 
   8   4   4     1758.81     1704.82    142.94 o 
   9   4   4     1719.44     1627.87    155.64 o 
  10   4   4      199.44      204.63    144.94 o 
  11   4   4       87.08      317.74    130.07 o 
  12   4   4      816.08      866.27    262.72 o 
  13   4   4      605.95      470.41    275.14 o 
  -9   5   4      401.41      622.37    104.38 o 
  -8   5   4      223.26      212.03     86.46 o 
  -7   5   4       78.73       86.17     87.14 o 
  -6   5   4     1131.68     1251.54    131.08 o 
  -5   5   4      514.72      581.38     84.66 o 
  -4   5   4       11.55      -21.97     63.76 o 
  -3   5   4     5955.46     5689.16    165.44 o 
  -2   5   4    10999.45    10802.24    238.44 o 
  -1   5   4     9326.38     9522.72    211.68 o 
   0   5   4     4371.45     4362.33    121.23 o 
   1   5   4      152.69      203.95     48.67 o 
   2   5   4     1391.99     1465.76     72.71 o 
   3   5   4     3378.73     3410.30    147.56 o 
   4   5   4    10915.17    11620.89    248.25 o 
   5   5   4    12536.91    12242.42    272.20 o 
   6   5   4     5152.99     4998.02    151.18 o 
   7   5   4       87.57      -40.89     56.59 o 
   8   5   4        6.15      104.05     62.65 o 
   9   5   4        2.17       71.33    105.31 o 
  10   5   4      331.60      170.13    114.72 o 
  11   5   4      460.19      565.33    148.75 o 
  12   5   4      976.18      870.32    154.28 o 
  13   5   4       46.24      -61.52    124.84 o 
  -9   6   4     2221.16     2593.21    301.76 o 
  -8   6   4      498.84      514.70    133.35 o 
  -7   6   4      618.39      708.38    114.16 o 
  -6   6   4      796.39      749.81     91.10 o 
  -5   6   4      547.51      556.61    138.92 o 
  -4   6   4      389.13      508.80     92.18 o 
  -3   6   4     1938.89     1800.33    226.44 o 
  -2   6   4       46.50       87.40     67.51 o 
  -1   6   4      135.12      184.42     49.78 o 
   0   6   4     5709.51     5606.80    113.40 o 
   1   6   4     4557.58     4580.67    191.35 o 
   2   6   4     3185.63     3051.72     97.95 o 
   3   6   4        1.39       13.32     47.97 o 
   4   6   4        0.13       19.06     77.30 o 
   5   6   4       34.49       96.83     70.34 o 
   6   6   4     4584.10     4613.91    160.44 o 
   7   6   4     8622.61     8537.42    362.70 o 
   8   6   4    12805.93    12527.55    288.88 o 
   9   6   4     2008.51     2037.12    327.81 o 
  10   6   4      152.20      180.09    113.77 o 
  11   6   4       99.57      170.63    119.62 o 
  12   6   4        3.35       14.35    116.32 o 
  -8   7   4      940.46      924.14    147.64 o 
  -7   7   4     2841.85     2722.27    191.29 o 
  -6   7   4     1755.33     2001.05    290.26 o 
  -5   7   4      121.66      276.11    114.31 o 
  -4   7   4      693.85      855.05    127.21 o 
  -3   7   4      754.70      930.75     76.47 o 
  -2   7   4      103.20      167.94     72.06 o 
  -1   7   4     1263.68     1222.91    126.12 o 
   0   7   4     3823.45     3854.55    186.14 o 
   1   7   4     3976.30     3742.45    176.23 o 
   2   7   4      240.29      249.38     41.77 o 
   3   7   4     2014.25     1872.19     85.96 o 
   4   7   4     8260.05     8603.99    210.49 o 
   5   7   4     2859.97     3054.86    213.41 o 
   6   7   4      448.82      404.68     77.93 o 
   7   7   4      216.52      208.80     76.69 o 
   8   7   4      176.48      249.81    102.07 o 
   9   7   4     2216.78     2110.96    168.73 o 
  10   7   4     3988.94     3717.09    211.32 o 
  11   7   4     3491.10     3131.88    524.04 o 
  12   7   4     1429.87     1679.52    177.53 o 
  -8   8   4       18.95      263.32    127.63 o 
  -7   8   4        0.91      115.96    114.32 o 
  -6   8   4       57.44      179.64    117.40 o 
  -5   8   4      959.13      924.20    139.49 o 
  -4   8   4     4464.44     4595.11    230.21 o 
  -3   8   4     1863.78     1907.79    183.24 o 
  -2   8   4      538.59      368.58    107.74 o 
  -1   8   4      257.80      282.85     96.66 o 
   0   8   4      687.51      677.59    111.64 o 
   1   8   4       96.57      109.55     84.52 o 
   2   8   4      179.59       78.94     83.80 o 
   3   8   4      765.91      759.74    131.82 o 
   4   8   4     1068.25     1128.79     81.82 o 
   5   8   4      355.43      297.01     72.08 o 
   6   8   4     3393.35     3557.48    144.97 o 
   7   8   4     4966.37     5088.70    178.18 o 
   8   8   4      851.67      833.57    103.01 o 
   9   8   4        2.20       63.83    106.10 o 
  10   8   4       96.22      201.77    116.70 o 
  11   8   4       20.28      151.74    114.08 o 
  12   8   4     1506.86     1081.69    261.51 o 
  -7   9   4     1514.87     1444.53    385.59 o 
  -6   9   4     1059.81     1000.57    153.37 o 
  -5   9   4       59.43      142.30    114.02 o 
  -4   9   4       49.15      296.04    120.62 o 
  -3   9   4      110.78      207.04    117.71 o 
  -2   9   4     2300.39     2289.24    172.39 o 
  -1   9   4     4673.72     4201.16    261.70 o 
   0   9   4     6362.50     5816.61    243.92 o 
   1   9   4      510.52      643.82    192.42 o 
   2   9   4      179.41      216.92    102.00 o 
   3   9   4      388.66      382.76    128.44 o 
   4   9   4     1495.31     1522.32    149.67 o 
   5   9   4     1325.09     1603.14     97.04 o 
   6   9   4     2713.81     2625.07    126.26 o 
   7   9   4      922.35      931.10    100.34 o 
   8   9   4      170.40      147.51     83.44 o 
   9   9   4     1089.72     1179.25    142.74 o 
  10   9   4      597.06      582.03    131.14 o 
  11   9   4      534.98      603.96    139.34 o 
  -6  10   4      371.41      372.68    226.36 o 
  -5  10   4     1559.03     1475.16    198.91 o 
  -4  10   4     1012.57     1208.21    155.00 o 
  -3  10   4      606.91      860.76    139.45 o 
  -2  10   4        7.30       49.40    110.67 o 
  -1  10   4       23.37      106.27    112.49 o 
   0  10   4     1312.00     1554.47    154.34 o 
   1  10   4     4354.76     3724.80    206.73 o 
   2  10   4     3733.55     3599.46    306.49 o 
   3  10   4     2725.22     2911.26    187.44 o 
   4  10   4        9.19        3.89    157.55 o 
   5  10   4      112.61      219.03    119.78 o 
   6  10   4        0.26      -13.90    108.51 o 
   7  10   4      292.05      207.35    116.59 o 
   8  10   4     1146.91     1106.39    299.81 o 
   9  10   4     1997.26     2067.54    277.27 o 
  10  10   4     1310.08     1426.99    159.42 o 
  11  10   4       27.57      -33.21    116.51 o 
  -5  11   4      517.79      502.26    145.66 o 
  -4  11   4       17.06      108.85    161.08 o 
  -3  11   4     1639.17     1380.09    167.12 o 
  -2  11   4     2348.46     2115.36    180.76 o 
   0  11   4       61.39       57.30    116.38 o 
   1  11   4        1.64       58.85    112.95 o 
   2  11   4       13.41      188.93    190.01 o 
   3  11   4      446.10      317.06    122.13 o 
   4  11   4      698.96      708.59    134.15 o 
   5  11   4     4609.68     4518.18    245.64 o 
   6  11   4     2779.39     2352.38    335.60 o 
   7  11   4     1100.36     1198.78    160.99 o 
   8  11   4        9.76     -138.36    138.36 o 
   9  11   4       10.18      -90.32    159.13 o 
  10  11   4        1.03     -160.43    160.43 o 
  -4  12   4       15.75      -50.06    120.96 o 
  -3  12   4        3.27      -45.38    115.67 o 
  -2  12   4      893.91      896.41    175.82 o 
  -1  12   4      270.12      412.83    248.99 o 
   0  12   4      776.60      958.01    151.38 o 
   1  12   4     4358.25     3817.95    227.86 o 
   2  12   4     3582.82     3147.60    558.44 o 
   3  12   4     1249.94     1475.52    167.37 o 
   4  12   4      100.98       31.83    192.70 o 
   5  12   4       21.73      -58.07    266.52 o 
   6  12   4      562.48      632.92    148.80 o 
   7  12   4     2819.11     3334.38    444.10 o 
   8  12   4     3524.79     4243.64    497.61 o 
   9  12   4     4094.90     4863.52    397.83 o 
  -3  13   4      127.96       99.74    263.27 o 
  -2  13   4      147.94      233.33    138.91 o 
  -1  13   4        7.17     -118.22    118.22 o 
   0  13   4     1215.41     1195.72    171.27 o 
   1  13   4      797.23      729.65    147.56 o 
   2  13   4       70.18       45.62    122.71 o 
   3  13   4       91.99       32.84    131.96 o 
   4  13   4     2038.49     2085.45    194.25 o 
   5  13   4     1350.80     1158.92    174.95 o 
   6  13   4       22.55       72.79    131.31 o 
   7  13   4      178.26       54.62    149.30 o 
   8  13   4       27.31      -60.54    133.21 o 
  -1  14   4       27.05      -94.54    158.67 o 
   0  14   4      390.99      470.50    151.42 o 
   1  14   4      267.87      208.37    136.73 o 
   2  14   4       51.57       12.71    124.25 o 
   3  14   4     1205.85      989.19    219.96 o 
   4  14   4      649.01      679.38    159.64 o 
   5  14   4       24.59     -119.91    127.87 o 
   6  14   4     1791.95     1662.47    199.33 o 
   7  14   4     1512.00     1814.93    519.50 o 
  -3 -14   5        2.08      -15.39    221.08 o 
  -2 -14   5        3.45       35.80    219.04 o 
  -1 -14   5      377.86      380.95    242.04 o 
   0 -14   5     1321.61     1509.51    449.95 o 
   1 -14   5     1077.18     1188.65    167.82 o 
  -5 -13   5       17.90      -64.17    205.31 o 
  -4 -13   5      303.29      890.43    273.94 o 
  -3 -13   5      967.72     1016.55    269.48 o 
  -2 -13   5     1273.66     1299.20    270.60 o 
  -1 -13   5       89.01       71.09    118.97 o 
   0 -13   5        1.14       -4.19    111.59 o 
   1 -13   5       57.76       65.10    119.07 o 
   2 -13   5       14.88       10.17    125.56 o 
   3 -13   5      862.87     1016.96    170.50 o 
   4 -13   5     2391.84     2429.60    213.34 o 
  -7 -12   5      203.20      227.75    212.36 o 
  -6 -12   5        0.08     -188.44    188.44 o 
  -5 -12   5      615.70      705.89    231.46 o 
  -4 -12   5     1240.36      840.54    249.83 o 
  -3 -12   5     1966.71     2359.52    309.17 o 
  -2 -12   5      730.09      796.40    231.46 o 
  -1 -12   5      262.45      157.35    118.32 o 
   0 -12   5      223.27       55.92    120.37 o 
   1 -12   5      728.63      608.45    139.28 o 
   2 -12   5      299.96      425.54    135.96 o 
   3 -12   5      186.94      352.93    140.45 o 
   4 -12   5       75.38      169.62    137.55 o 
   5 -12   5      155.05      196.04    147.45 o 
   6 -12   5     1054.97      725.55    249.83 o 
  -8 -11   5     2179.99     2037.92    268.19 o 
  -7 -11   5     3500.62     3548.81    254.46 o 
  -6 -11   5     2318.17     2170.89    207.73 o 
  -5 -11   5      180.33       68.22    129.49 o 
  -4 -11   5        0.25       56.27    126.70 o 
  -3 -11   5       35.95     -111.22    111.22 o 
  -2 -11   5     1416.50     1482.55    116.55 o 
  -1 -11   5     3333.23     3612.73    389.39 o 
   0 -11   5     1788.58     1869.42    252.24 o 
   1 -11   5      316.84      254.90    121.84 o 
   2 -11   5       28.34      125.97    118.35 o 
   3 -11   5     1087.88     1206.21    217.74 o 
   4 -11   5       59.56      247.33    144.11 o 
   5 -11   5       29.30      169.15    132.90 o 
   6 -11   5       47.14      265.40    211.80 o 
   7 -11   5       14.67      335.70    240.55 o 
  -8 -10   5       45.04      222.77    137.51 o 
  -7 -10   5       14.66      199.65    135.90 o 
  -6 -10   5      921.40      749.26    149.58 o 
  -5 -10   5     2857.44     3072.95    263.36 o 
  -4 -10   5     2280.59     2726.03    201.82 o 
  -3 -10   5     1047.58     1112.83    152.84 o 
  -2 -10   5       62.76      167.92     82.96 o 
  -1 -10   5      592.28      570.45     92.60 o 
   0 -10   5      365.31      526.07     95.93 o 
   1 -10   5     1485.82     1346.06    103.13 o 
   2 -10   5     2988.99     3275.68    142.84 o 
   3 -10   5     2171.24     2268.55    177.80 o 
   4 -10   5      749.55      740.68    140.45 o 
   5 -10   5      109.70      107.20    131.46 o 
   6 -10   5      749.02      738.03    154.74 o 
   7 -10   5      537.23      693.28    254.46 o 
   8 -10   5        6.22     -142.07    207.91 o 
  -9  -9   5     1373.15     1570.55    254.46 o 
  -8  -9   5     1943.58     1493.37    477.02 o 
  -7  -9   5     1116.57     1142.25    196.32 o 
  -6  -9   5       17.21      150.84    129.45 o 
  -5  -9   5      520.05      498.25    171.74 o 
  -4  -9   5        0.08       44.35    118.52 o 
  -3  -9   5     5033.42     5211.23    181.82 o 
  -2  -9   5    11559.16    12022.66    292.31 o 
  -1  -9   5     9330.91     9795.11    282.27 o 
   0  -9   5     2794.90     2968.91    209.02 o 
   1  -9   5      420.96      314.70     80.15 o 
   2  -9   5      301.59      421.42     83.50 o 
   3  -9   5       99.34       52.40     83.17 o 
   4  -9   5     1599.47     1730.73    188.97 o 
   5  -9   5     2507.61     2400.22    154.42 o 
   6  -9   5     1433.84     1446.75    118.65 o 
   7  -9   5      483.75      708.86    235.73 o 
   8  -9   5       73.62     -178.42    199.93 o 
   9  -9   5      230.01      419.90    261.88 o 
  -9  -8   5     1715.59     2179.69    211.99 o 
  -8  -8   5      353.48      480.71    138.79 o 
  -7  -8   5      134.57       47.85    131.77 o 
  -6  -8   5     1086.81      985.20    149.02 o 
  -5  -8   5     1695.81     1476.00    166.62 o 
  -4  -8   5     2068.64     1910.59    166.41 o 
  -3  -8   5      118.70      174.95     67.64 o 
  -2  -8   5      799.68     1131.90    132.15 o 
  -1  -8   5       32.20       73.56     67.60 o 
   0  -8   5      777.49      776.04     87.11 o 
   1  -8   5     4202.02     4037.29    151.27 o 
   2  -8   5     2757.10     2590.34    175.41 o 
   3  -8   5     2495.24     2675.58    129.77 o 
   4  -8   5      599.69      838.40    106.03 o 
   5  -8   5       39.96       39.89     77.12 o 
   6  -8   5       10.62      -54.76     77.45 o 
   7  -8   5      725.26      729.36    251.31 o 
   8  -8   5     1461.31     1720.73    238.33 o 
   9  -8   5     2767.30     2987.69    269.67 o 
 -10  -7   5       11.98      142.23    126.90 o 
  -9  -7   5       92.44      285.48    125.65 o 
  -8  -7   5        4.97      -91.46    195.02 o 
  -7  -7   5      430.82      497.23    125.50 o 
  -6  -7   5     1537.81     1672.90    165.72 o 
  -5  -7   5     2443.89     2707.07    358.23 o 
  -4  -7   5      227.12      324.62    120.14 o 
  -3  -7   5     1082.92     1104.11     93.20 o 
  -2  -7   5     2159.44     2545.31    114.09 o 
  -1  -7   5     1093.59     1222.93     88.81 o 
   0  -7   5      227.44      343.94     70.86 o 
   1  -7   5     2013.67     1934.15    111.49 o 
   2  -7   5      337.64      310.19     75.96 o 
   3  -7   5     3057.23     3090.97    133.10 o 
   4  -7   5     3753.07     4007.27    154.68 o 
   5  -7   5     3002.20     3444.77    148.33 o 
   6  -7   5     1275.60     1230.97    106.20 o 
   7  -7   5       95.18       -1.86    164.79 o 
   8  -7   5      110.88      162.03    113.88 o 
   9  -7   5      243.27      305.90    126.63 o 
  10  -7   5      613.63      823.85    157.19 o 
 -10  -6   5     3376.76     3629.55    234.04 o 
  -9  -6   5     2423.61     2306.50    188.23 o 
  -8  -6   5     1355.47     1155.06    150.70 o 
  -7  -6   5      246.67      202.99    129.92 o 
  -6  -6   5      198.17      304.00    117.08 o 
  -5  -6   5       48.60       29.45    187.14 o 
  -4  -6   5      133.21      160.05    106.86 o 
  -3  -6   5     3970.64     4280.62    136.44 o 
  -1  -6   5      279.60      312.19     64.05 o 
   0  -6   5     4431.32     4973.57    155.68 o 
   1  -6   5     3918.28     3654.57    135.36 o 
   2  -6   5     1211.87     1255.54     96.24 o 
   3  -6   5      497.80      540.12     74.23 o 
   4  -6   5      149.96      253.74     74.78 o 
   5  -6   5        6.55       87.41     88.42 o 
   6  -6   5     1633.23     1806.27    114.43 o 
   7  -6   5     1698.53     1912.48    167.02 o 
   8  -6   5     1705.23     1944.54    178.51 o 
   9  -6   5      567.33      675.76    142.25 o 
  10  -6   5       26.12       20.55    121.99 o 
  11  -6   5        6.09      254.27    135.84 o 
 -10  -5   5      134.00      460.06    152.73 o 
  -8  -5   5     2993.17     2794.54    192.33 o 
  -7  -5   5     6804.31     6316.42    362.96 o 
  -6  -5   5     6950.65     6650.78    272.69 o 
  -5  -5   5     2555.04     2895.91    180.78 o 
  -4  -5   5        0.14      -14.84     39.27 o 
  -3  -5   5       88.10      210.18     44.56 o 
  -2  -5   5      514.30      533.89     77.80 o 
  -1  -5   5     5227.97     5527.12    152.86 o 
   0  -5   5    10437.86     9804.85    224.49 o 
   1  -5   5    12644.56    12364.24    265.73 o 
   2  -5   5      206.71      158.88     63.00 o 
   3  -5   5      176.10      183.44     68.31 o 
   4  -5   5      959.33      940.68     83.49 o 
   5  -5   5      557.71      624.84    105.92 o 
   6  -5   5      103.94       16.19     68.27 o 
   7  -5   5      376.73      471.84    118.33 o 
   8  -5   5       14.63       26.24    109.02 o 
   9  -5   5      267.38      457.91    126.13 o 
  10  -5   5     1548.47     1695.07    180.62 o 
  11  -5   5     1118.58     1486.51    270.13 o 
 -10  -4   5     1846.16     1906.07    183.12 o 
  -9  -4   5      663.79      783.08    137.95 o 
  -8  -4   5      235.16      346.21    122.38 o 
  -7  -4   5      146.53      423.98    118.81 o 
  -6  -4   5      429.39      334.06    228.03 o 
  -5  -4   5     3032.17     2703.70    271.34 o 
  -4  -4   5     9418.04     9048.62    290.27 o 
  -3  -4   5     7468.82     7352.06    252.18 o 
  -2  -4   5     3421.11     3419.02     77.87 o 
  -1  -4   5     1133.30     1281.68     71.76 o 
   0  -4   5        1.75       64.58     60.29 o 
   1  -4   5       62.77       11.55     57.31 o 
   2  -4   5     7170.17     6991.12    179.56 o 
   3  -4   5     3160.19     3149.24    120.30 o 
   4  -4   5     3937.34     3854.45    136.94 o 
   5  -4   5       15.23      160.99     66.59 o 
   6  -4   5      777.94      822.40     95.79 o 
   7  -4   5      996.81     1055.38    291.00 o 
   8  -4   5        2.11       92.33    107.33 o 
   9  -4   5      150.94       58.52    114.52 o 
  10  -4   5      436.91      510.58    135.89 o 
  11  -4   5       99.50       75.36    122.83 o 
  12  -4   5       41.28       76.17    138.47 o 
 -10  -3   5      368.82      412.25    133.06 o 
  -9  -3   5      404.99      471.75    172.02 o 
  -8  -3   5     1467.90     1505.07    158.37 o 
  -7  -3   5     2501.32     2059.47    262.16 o 
  -6  -3   5      531.31      362.93    113.62 o 
  -5  -3   5       38.61      175.25     99.22 o 
  -4  -3   5       11.14      202.57     92.94 o 
  -3  -3   5     2190.84     2456.20    149.12 o 
  -2  -3   5    12455.80    11585.55    321.29 o 
  -1  -3   5     6763.20     6718.37    167.42 o 
   0  -3   5    17407.71    17045.75    325.96 o 
   1  -3   5     2686.79     2864.73    100.48 o 
   2  -3   5      302.26      418.55     63.51 o 
   3  -3   5      445.18      527.28     73.75 o 
   4  -3   5      315.83      343.13     63.60 o 
   5  -3   5     2493.32     2511.40    107.02 o 
   6  -3   5     9545.61     9470.45    223.36 o 
   7  -3   5     1951.61     2204.45    160.85 o 
   8  -3   5      379.03      138.52    198.27 o 
   9  -3   5      899.46      976.13    199.84 o 
  10  -3   5       62.36       50.92    118.51 o 
  11  -3   5       80.02       98.31    133.82 o 
  12  -3   5      507.81      548.85    152.61 o 
 -10  -2   5      221.30      302.03    310.10 o 
  -9  -2   5     1267.82     1431.77    183.61 o 
  -8  -2   5     2563.00     2445.86    179.27 o 
  -7  -2   5      127.86       54.34    149.49 o 
  -6  -2   5      265.39      362.48    108.86 o 
  -5  -2   5     1487.86     1625.98     89.30 o 
  -4  -2   5     2724.75     2674.95     79.56 o 
  -3  -2   5       91.40       60.05     80.01 o 
  -2  -2   5      118.95      216.16    106.09 o 
  -1  -2   5       59.92       36.53     61.63 o 
   0  -2   5     1902.35     1840.15     63.42 o 
   1  -2   5    23910.96    23800.61    430.02 o 
   2  -2   5    27763.37    27428.03    492.38 o 
   3  -2   5     8270.06     8488.03    192.89 o 
   4  -2   5     2096.74     1996.12     91.52 o 
   5  -2   5      466.63      513.89     57.56 o 
   6  -2   5        9.02      153.18     51.36 o 
   7  -2   5     1958.09     1884.87    187.23 o 
   8  -2   5     6491.57     6349.86    263.63 o 
   9  -2   5     3324.10     3473.47    207.28 o 
  10  -2   5      622.12      668.74    138.87 o 
  11  -2   5       22.42      -20.69    117.75 o 
  12  -2   5      211.11      186.80    141.47 o 
 -10  -1   5       39.52      175.74    125.01 o 
  -9  -1   5        0.55     -166.64    169.61 o 
  -8  -1   5       38.12      138.01    104.73 o 
  -7  -1   5     1606.89     1775.70    158.87 o 
  -6  -1   5     5469.49     5234.37    165.19 o 
  -5  -1   5     4456.37     4233.10    147.23 o 
  -4  -1   5     1808.80     1849.74     89.47 o 
  -3  -1   5     1852.42     2161.86     77.96 o 
  -2  -1   5     3462.04     3493.61    161.93 o 
  -1  -1   5     2097.45     2014.08    146.43 o 
   0  -1   5      301.83      366.27     54.95 o 
   1  -1   5      580.24      677.10     49.26 o 
   2  -1   5     1080.27     1034.81     58.90 o 
   3  -1   5     3293.44     3663.08    173.31 o 
   4  -1   5    10345.20    10537.45    262.09 o 
   5  -1   5     8998.50     8867.04    156.57 o 
   6  -1   5     2196.35     1998.76    135.80 o 
   7  -1   5     2166.12     2364.95    157.95 o 
   8  -1   5      164.69      239.17    103.49 o 
   9  -1   5        0.05      129.84    133.72 o 
  10  -1   5      688.19      708.24    214.22 o 
  11  -1   5     1588.28     1550.84    173.97 o 
  12  -1   5     2174.95     2042.78    201.66 o 
 -10   0   5     1513.83     1712.81    175.80 o 
  -9   0   5     3120.32     2867.92    315.85 o 
  -8   0   5     2300.51     2346.69    175.25 o 
  -7   0   5      888.42     1208.72    145.13 o 
  -5   0   5        0.00       82.30     63.02 o 
  -4   0   5     1310.58     1362.14     84.77 o 
  -3   0   5     4606.71     4501.68    145.48 o 
  -2   0   5     7522.63     7550.11    173.01 o 
  -1   0   5      689.49      652.92     61.22 o 
   0   0   5     3973.27     4126.57    106.65 o 
   1   0   5      455.34      546.95     47.52 o 
   2   0   5       95.08       58.88     43.60 o 
   3   0   5      571.17      676.01     50.80 o 
   4   0   5     3556.98     3546.57    157.41 o 
   5   0   5      170.77      157.72     78.80 o 
   6   0   5      942.39      761.38    102.89 o 
   7   0   5     5210.37     5126.09    216.17 o 
   8   0   5     6946.93     6929.34    397.74 o 
   9   0   5     2862.97     2528.31    184.03 o 
  10   0   5      584.75      539.62    131.71 o 
  11   0   5       25.48      144.77    123.23 o 
  12   0   5       42.68       -8.17    126.44 o 
  13   0   5      181.35      203.29    184.17 o 
 -10   1   5       65.12      -61.95    190.85 o 
  -9   1   5       72.40      269.50    147.73 o 
  -8   1   5     1345.13     1553.39    160.29 o 
  -7   1   5     5488.21     5383.32    181.23 o 
  -6   1   5     5005.48     4936.91    169.08 o 
  -5   1   5     2571.26     2869.02    154.54 o 
  -4   1   5      120.54      170.91     64.56 o 
  -2   1   5      137.52      275.41     58.19 o 
  -1   1   5     4184.97     4095.99    113.68 o 
   0   1   5    23794.79    24978.40    446.57 o 
   1   1   5    21515.79    22152.56    397.98 o 
   2   1   5     5315.35     5218.83    127.35 o 
   3   1   5      211.74      258.92     40.81 o 
   4   1   5     8217.97     8222.21    228.38 o 
   5   1   5       37.85       -9.00     29.56 o 
   6   1   5      502.68      477.99     95.20 o 
   7   1   5      345.43      384.87     96.40 o 
   8   1   5     1266.07     1418.78    138.38 o 
   9   1   5      216.03      254.15    115.71 o 
  10   1   5     2286.92     2170.90    184.34 o 
  11   1   5     2022.36     1982.46    223.67 o 
  12   1   5     1187.24      982.53    195.85 o 
  13   1   5       58.74       87.66    133.37 o 
 -10   2   5     1396.64     1726.15    273.38 o 
  -9   2   5      321.62      431.97    223.21 o 
  -8   2   5       47.49      182.79    144.76 o 
  -7   2   5      467.04      625.73     96.84 o 
  -6   2   5      421.73      619.13     97.96 o 
  -5   2   5     1851.07     2213.04    116.66 o 
  -4   2   5    10242.13    10136.65    240.82 o 
  -3   2   5     7190.88     7226.96    186.59 o 
  -2   2   5     5795.72     5611.96    156.81 o 
  -1   2   5     1213.12     1272.33     76.06 o 
   0   2   5      341.92      453.49     47.58 o 
   1   2   5     5270.38     5567.79    227.59 o 
   2   2   5      192.23      359.86     58.22 o 
   3   2   5     9690.14     9616.60    201.96 o 
   4   2   5    13034.65    12908.37    260.29 o 
   5   2   5     2703.21     2731.34    134.59 o 
   6   2   5      751.65      699.18     98.42 o 
   7   2   5      586.41      539.91    100.56 o 
   8   2   5     1122.26     1208.56    167.29 o 
   9   2   5       69.41       87.29    143.37 o 
  10   2   5      697.06      452.06    167.76 o 
  11   2   5      827.75      687.42    142.62 o 
  12   2   5        1.07     -113.94    113.94 o 
  13   2   5      228.07      299.80    142.31 o 
 -10   3   5      822.59      788.05    221.82 o 
  -9   3   5        2.62       60.87    142.25 o 
  -8   3   5     2273.05     2308.52    137.28 o 
  -7   3   5      658.10      647.94     96.38 o 
  -6   3   5     1433.06     1235.18    107.90 o 
  -5   3   5      431.47      430.88     82.71 o 
  -4   3   5      742.58      901.22     86.25 o 
  -2   3   5       89.73       82.60     56.94 o 
  -1   3   5     8088.43     7975.58    188.50 o 
   0   3   5    24376.49    24871.96    453.65 o 
   1   3   5    17205.26    17519.58    330.12 o 
   2   3   5     5695.61     5874.67    142.11 o 
   3   3   5      189.22      290.94     49.57 o 
   4   3   5        4.93       -0.97     47.85 o 
   5   3   5     5309.76     5001.88    137.46 o 
   6   3   5    11370.40    10498.70    508.78 o 
   7   3   5    11535.00    11029.77    456.34 o 
   8   3   5     1855.44     1562.06    293.60 o 
   9   3   5       56.89      -98.10    101.79 o 
  10   3   5      359.55      318.00    119.45 o 
  11   3   5       43.00       21.19    116.45 o 
  12   3   5      102.76       16.00    142.81 o 
  13   3   5       44.39       31.44    130.60 o 
  -9   4   5        9.73      231.23    115.86 o 
  -8   4   5     1372.02     1569.66    123.60 o 
  -7   4   5     2226.20     2071.80    129.34 o 
  -6   4   5      421.44      334.37     88.90 o 
  -5   4   5     2128.98     2144.95    218.58 o 
  -4   4   5     3314.68     3337.16    136.88 o 
  -3   4   5      905.36      852.09     82.26 o 
  -2   4   5      775.30      982.09    111.74 o 
  -1   4   5     1778.14     1674.90     94.59 o 
   0   4   5       26.57       57.10     56.04 o 
   1   4   5     3722.30     3420.99    163.30 o 
   2   4   5    16738.06    16823.61    324.66 o 
   3   4   5    10542.18    10386.26    257.69 o 
   4   4   5     3057.73     2888.86    107.62 o 
   5   4   5      206.21       79.27     50.88 o 
   6   4   5        0.00      -13.73     54.16 o 
   7   4   5      100.23      171.34     54.72 o 
   8   4   5     4539.13     4140.37    207.73 o 
   9   4   5     4163.11     4152.43    278.94 o 
  10   4   5     5384.23     4947.69    245.00 o 
  11   4   5      402.56      344.27    124.97 o 
  12   4   5        0.73      -25.02    222.65 o 
  13   4   5      151.42      110.32    131.51 o 
  -9   5   5      322.24      631.98    127.70 o 
  -8   5   5        7.89      238.23    106.95 o 
  -6   5   5     1490.96     1431.15    115.26 o 
  -5   5   5     3871.54     3656.92    150.34 o 
  -4   5   5     2432.98     2472.75    200.85 o 
  -3   5   5      267.04      363.94     73.56 o 
  -2   5   5     3356.04     3530.81    152.33 o 
  -1   5   5     2615.11     2467.25    135.61 o 
   0   5   5        8.25       64.82     48.28 o 
   1   5   5      131.30      119.45     92.02 o 
   2   5   5     3316.11     3213.34    106.80 o 
   3   5   5     1019.71     1195.83     73.84 o 
   4   5   5     2114.26     2291.19     99.26 o 
   5   5   5     2215.76     2290.87    102.57 o 
   6   5   5     9770.50     9932.03    231.60 o 
   7   5   5     2391.85     2296.57    110.07 o 
   8   5   5      322.73      416.68    107.79 o 
   9   5   5       20.59      160.66    114.88 o 
  10   5   5      221.02      206.57    116.20 o 
  11   5   5     1513.01     1690.82    183.98 o 
  12   5   5     3368.40     3286.51    223.07 o 
  13   5   5     2119.93     2197.06    351.65 o 
  -9   6   5     1400.19     1194.60    207.17 o 
  -8   6   5     2697.38     2708.11    188.70 o 
  -7   6   5      963.00      966.95    133.50 o 
  -5   6   5      143.57      362.56     80.90 o 
  -4   6   5        5.42       80.26    121.87 o 
  -3   6   5     1403.01     1406.07     95.16 o 
  -2   6   5     7455.15     7296.06    192.14 o 
  -1   6   5     1036.57     1086.89     76.74 o 
   0   6   5       77.39      158.97     80.00 o 
   1   6   5     1018.86     1027.58    105.29 o 
   2   6   5     2268.93     2354.10    121.12 o 
   3   6   5        3.75      -16.22     68.79 o 
   4   6   5       45.03       76.00     56.87 o 
   5   6   5        2.86       11.91     57.50 o 
   6   6   5      372.44      489.62     72.86 o 
   7   6   5     2013.09     1859.68    105.07 o 
   8   6   5     6464.19     6140.31    267.54 o 
   9   6   5     5184.11     5126.65    239.49 o 
  10   6   5     1782.50     1662.30    164.31 o 
  11   6   5       57.01      243.53    128.99 o 
  12   6   5       59.28     -105.88    239.16 o 
  -8   7   5       38.46      124.97    118.20 o 
  -7   7   5      465.80      609.00    134.16 o 
  -6   7   5     2342.32     2261.51    222.84 o 
  -5   7   5     2414.00     2300.72    173.18 o 
  -4   7   5     1216.16     1069.58    142.80 o 
  -3   7   5       61.24      213.60    106.62 o 
  -2   7   5       16.33        9.73     88.93 o 
  -1   7   5     1171.10     1112.80     72.58 o 
   0   7   5     3436.54     3079.07    164.70 o 
   1   7   5     4384.23     4431.17    126.16 o 
   2   7   5     8675.36     8105.42    268.46 o 
   3   7   5       21.25       37.45     61.98 o 
   4   7   5      108.70      119.33     58.37 o 
   5   7   5       51.74       27.04     63.14 o 
   6   7   5       24.18       -9.39     65.74 o 
   7   7   5      215.96      324.68     77.13 o 
   8   7   5     1780.43     1791.20    111.31 o 
   9   7   5      125.96      235.18    111.89 o 
  10   7   5      418.32      400.02    122.72 o 
  11   7   5     1594.22     1565.72    326.42 o 
  12   7   5      911.86      688.07    259.66 o 
  -7   8   5      235.23      143.99    119.16 o 
  -6   8   5      298.70      377.68    125.38 o 
  -5   8   5      410.95      470.21    124.38 o 
  -4   8   5     1215.61     1281.99    167.94 o 
  -3   8   5     3170.09     3138.09    195.17 o 
  -2   8   5     2929.76     2741.72    178.31 o 
  -1   8   5      897.55     1243.57    137.99 o 
   0   8   5      137.58      249.96     98.57 o 
   1   8   5      259.26      332.51    146.24 o 
   2   8   5      917.35      916.88    119.07 o 
   3   8   5     4807.00     4636.14    134.29 o 
   4   8   5     4786.30     4730.02    145.65 o 
   5   8   5     1924.34     2068.89    108.69 o 
   6   8   5      105.79      -16.67     70.63 o 
   7   8   5      835.35      840.69     95.68 o 
   8   8   5       75.63       17.91     74.36 o 
   9   8   5      228.78      463.77    121.47 o 
  10   8   5      829.77      574.46    131.25 o 
  11   8   5      988.71      889.25    242.59 o 
  12   8   5      300.88      459.22    137.37 o 
  -7   9   5      360.28       73.08    119.56 o 
  -6   9   5      529.68      530.89    270.41 o 
  -5   9   5       13.90       29.42    110.01 o 
  -4   9   5       12.56      -48.09    264.48 o 
  -3   9   5      686.04      750.31    166.36 o 
  -2   9   5      213.96      351.67    202.72 o 
  -1   9   5     4139.00     3669.43    311.22 o 
   0   9   5     6064.99     6214.19    323.18 o 
   2   9   5      121.68      212.97    106.05 o 
   3   9   5        7.66       74.81     92.46 o 
   4   9   5      213.19      145.39    126.86 o 
   5   9   5     1216.70     1436.94    148.77 o 
   6   9   5     1507.78     1632.03    104.62 o 
   7   9   5     5039.48     5511.37    185.32 o 
   8   9   5     1724.52     1697.41    120.40 o 
   9   9   5      286.72      286.06    110.62 o 
  10   9   5      161.33      244.93    119.00 o 
  11   9   5        8.85      -59.56    133.72 o 
  -6  10   5      336.38      538.27    145.80 o 
  -5  10   5        9.38      -38.11    130.48 o 
  -4  10   5      680.87      677.83    161.64 o 
  -3  10   5      299.82      288.32    121.67 o 
  -2  10   5      391.40      257.04    115.52 o 
  -1  10   5       58.47       83.27    107.61 o 
   0  10   5      733.07      508.82    127.25 o 
   1  10   5        1.02      -19.95    169.24 o 
   2  10   5     3421.24     3210.43    194.34 o 
   3  10   5     8850.87     8260.01    309.64 o 
   4  10   5     5410.40     5009.90    299.99 o 
   5  10   5     1449.00     1303.65    152.10 o 
   6  10   5      132.29       39.81    154.96 o 
   7  10   5      144.52      151.94    112.16 o 
   8  10   5      379.93      502.08    140.31 o 
   9  10   5     2693.23     2736.76    296.01 o 
  10  10   5     2785.60     3187.08    325.50 o 
  11  10   5     3623.47     4017.60    368.90 o 
  -5  11   5      855.73      926.47    159.88 o 
  -4  11   5     1936.77     1621.09    174.41 o 
  -3  11   5      393.37      608.29    163.68 o 
  -2  11   5     1039.03      856.28    144.29 o 
  -1  11   5     1083.08      853.80    164.79 o 
   0  11   5      820.71      601.11    132.74 o 
   1  11   5        0.15      -68.18    106.62 o 
   2  11   5     1083.34     1140.02    148.78 o 
   3  11   5      281.52      294.55    122.04 o 
   4  11   5       18.74       15.69    110.42 o 
   5  11   5      646.84      823.22    144.88 o 
   6  11   5     3229.75     3819.88    227.88 o 
   7  11   5     1857.97     2248.44    226.92 o 
   8  11   5      112.28       40.83    120.60 o 
   9  11   5       11.28     -119.26    170.26 o 
  10  11   5       57.69      374.09    205.31 o 
  -4  12   5      671.60      583.76    150.25 o 
  -3  12   5      905.68      912.32    162.01 o 
  -2  12   5      555.95      297.28    132.31 o 
  -1  12   5     1488.84     1646.54    175.91 o 
   0  12   5     1009.09     1181.22    171.56 o 
   1  12   5       45.29      -89.75    110.96 o 
   2  12   5      807.37      724.85    140.66 o 
   3  12   5      632.89      695.27    142.16 o 
   4  12   5       22.04      -91.55    112.77 o 
   5  12   5      678.98      727.73    168.22 o 
   6  12   5      189.04      121.03    214.68 o 
   7  12   5      179.09       74.37    127.67 o 
   8  12   5     3413.93     3703.45    239.73 o 
   9  12   5     2628.20     2944.12    326.42 o 
  -2  13   5        4.20      -88.37    136.05 o 
  -1  13   5       18.99      146.52    130.30 o 
   0  13   5      647.38      658.24    151.29 o 
   1  13   5     3223.42     2877.84    324.20 o 
   2  13   5     2563.27     3301.33    324.75 o 
   3  13   5      916.03      897.26    155.19 o 
   4  13   5        0.03      -62.99    115.40 o 
   5  13   5     1217.68     1268.99    403.02 o 
   6  13   5      393.22      188.40    134.41 o 
   7  13   5      112.51        5.00    137.02 o 
   8  13   5      602.91      492.81    160.39 o 
   0  14   5       26.31      -11.00    130.12 o 
   1  14   5       40.38       98.56    136.19 o 
   2  14   5      298.79      296.96    165.34 o 
   3  14   5      882.83      828.93    169.89 o 
   4  14   5     2600.07     2275.74    212.02 o 
   5  14   5     2480.28     2585.76    220.46 o 
   6  14   5     1123.43      958.62    175.14 o 
  -4 -13   6     1166.11     1268.41    287.29 o 
  -3 -13   6       35.29       43.03    226.83 o 
  -2 -13   6       57.43      271.34    223.49 o 
  -1 -13   6        0.39     -189.36    189.36 o 
   0 -13   6      592.11      480.18    243.52 o 
   1 -13   6     1074.29      898.98    153.74 o 
   2 -13   6      606.88      666.61    144.25 o 
   3 -13   6       33.92      -15.11    224.69 o 
  -6 -12   6        0.53     -176.38    186.95 o 
  -5 -12   6      127.65      305.09    222.56 o 
  -4 -12   6      890.86     1183.29    267.82 o 
  -3 -12   6     2309.96     1983.58    300.64 o 
  -2 -12   6     1620.29     1749.52    286.18 o 
  -1 -12   6      357.18      523.02    230.91 o 
   0 -12   6      206.56      252.23    115.37 o 
   1 -12   6      508.82      383.34    126.86 o 
   2 -12   6        6.14        9.59    120.23 o 
   3 -12   6      432.52      355.45    212.45 o 
   4 -12   6     1000.08     1322.38    174.18 o 
   5 -12   6      353.77      305.64    175.73 o 
  -7 -11   6     2359.03     2782.50    418.51 o 
  -6 -11   6     2603.81     2609.39    221.59 o 
  -5 -11   6     1358.39     1263.01    180.45 o 
  -4 -11   6      135.52      -96.36    128.84 o 
  -3 -11   6      306.14      221.91    132.19 o 
  -2 -11   6        0.46      100.19    119.61 o 
  -1 -11   6     3803.59     3735.91    206.96 o 
   0 -11   6     7039.45     6957.35    282.10 o 
   1 -11   6     4637.91     4825.51    239.86 o 
   2 -11   6     1816.57     1646.26    162.20 o 
   3 -11   6       56.07       -5.84    113.47 o 
   4 -11   6      191.91      139.52    134.62 o 
   5 -11   6      122.23      204.79    205.22 o 
   6 -11   6      658.00      474.43    239.07 o 
  -8 -10   6      260.24      137.65    194.28 o 
  -7 -10   6     1138.38     1026.41    171.95 o 
  -6 -10   6      127.40      -34.46    364.54 o 
  -5 -10   6      382.80      388.87    143.69 o 
  -4 -10   6     1902.69     1714.24    175.57 o 
  -3 -10   6     2470.84     2250.53    181.42 o 
  -2 -10   6     2624.75     2195.04    180.27 o 
  -1 -10   6        8.21      145.12     82.05 o 
   0 -10   6      291.95      186.99     80.67 o 
   1 -10   6      336.18      513.70     90.18 o 
   2 -10   6     1279.28     1252.10    105.89 o 
   3 -10   6     3392.25     3255.09    143.86 o 
   4 -10   6     1573.32     1607.84    167.91 o 
   5 -10   6      586.01      852.54    190.94 o 
   6 -10   6      115.06      -37.46    192.89 o 
   7 -10   6        0.92     -192.70    192.70 o 
   8 -10   6        6.84       89.95    240.92 o 
  -8  -9   6       48.51      298.37    140.50 o 
  -7  -9   6      354.55      327.05    139.85 o 
  -6  -9   6       62.36       40.11    190.10 o 
  -5  -9   6      312.82      237.59    136.71 o 
  -4  -9   6      428.15      609.30    153.75 o 
  -3  -9   6      262.00      149.92    118.81 o 
  -2  -9   6      187.46      378.75    124.84 o 
  -1  -9   6     2565.80     2525.02    157.17 o 
   0  -9   6     1903.07     1763.12    115.20 o 
   1  -9   6      607.69      599.14     88.87 o 
   2  -9   6      295.15      251.10     80.95 o 
   3  -9   6      341.83      431.31    141.35 o 
   4  -9   6       13.88       -3.16     76.88 o 
   5  -9   6     1548.20     1844.13    240.39 o 
   6  -9   6     1375.83     1437.89    304.45 o 
   7  -9   6     1298.88     1757.65    170.13 o 
   8  -9   6      925.86     1040.85    279.69 o 
  -9  -8   6     2641.35     2536.00    204.56 o 
  -8  -8   6     3215.73     3157.56    223.21 o 
  -7  -8   6     1408.68     1664.53    177.43 o 
  -6  -8   6      826.55     1044.75    152.84 o 
  -5  -8   6        0.56       79.06    133.82 o 
  -4  -8   6       23.22       10.30    117.68 o 
  -3  -8   6       26.50       55.53    117.21 o 
  -2  -8   6       47.53       98.84     68.30 o 
  -1  -8   6     1276.14     1354.39    100.60 o 
   0  -8   6      179.99      158.61     90.24 o 
   1  -8   6      469.90      621.52     84.04 o 
   2  -8   6     2756.27     2669.37    131.27 o 
   3  -8   6     3588.17     3314.07    154.15 o 
   4  -8   6     1758.13     1766.17    117.78 o 
   5  -8   6       21.85       52.53     82.98 o 
   6  -8   6       26.01      191.12    124.26 o 
   7  -8   6      131.42       73.22    112.57 o 
   8  -8   6     1172.79     1182.04    154.43 o 
   9  -8   6     1449.39     1544.58    178.59 o 
  -9  -7   6       16.37       45.18    121.90 o 
  -8  -7   6       45.00      339.72    134.30 o 
  -7  -7   6      425.07      525.55    131.87 o 
  -6  -7   6     3863.48     4096.22    231.28 o 
  -5  -7   6     7356.19     7173.15    478.04 o 
  -4  -7   6     6767.77     6604.26    282.47 o 
  -3  -7   6     1110.96     1051.13    308.25 o 
  -2  -7   6        5.00      -20.25     52.95 o 
  -1  -7   6      415.70      440.33     74.32 o 
   0  -7   6        9.77       82.27     64.74 o 
   1  -7   6     2802.56     2752.01    134.74 o 
   2  -7   6     3770.63     3658.34    170.75 o 
   3  -7   6     2349.86     2482.87    123.67 o 
   4  -7   6       94.97       74.40     74.94 o 
   5  -7   6     1406.43     1513.13    112.24 o 
   6  -7   6     1239.89     1149.83    102.78 o 
   7  -7   6       45.38     -161.00    183.43 o 
   8  -7   6        0.72      -71.78    108.83 o 
   9  -7   6       84.11      371.79    133.01 o 
  10  -7   6       23.61       99.61    154.77 o 
  -9  -6   6     3886.48     3858.83    236.28 o 
  -8  -6   6     3010.23     2643.04    250.01 o 
  -7  -6   6     1425.36     1324.25    227.38 o 
  -6  -6   6       65.44      409.69    166.46 o 
  -5  -6   6        3.28      316.28    121.69 o 
  -4  -6   6      791.80      954.20    231.00 o 
  -3  -6   6     3694.34     4237.25    209.24 o 
  -2  -6   6     5933.29     6052.37    164.56 o 
  -1  -6   6     4320.37     4535.45    159.12 o 
   0  -6   6     1887.61     1864.44     99.21 o 
   1  -6   6       10.61      -29.44     61.11 o 
   2  -6   6      468.54      467.48     76.80 o 
   3  -6   6      170.95      272.41     74.49 o 
   4  -6   6     1496.09     1380.25    133.42 o 
   5  -6   6     2620.51     2491.51    126.93 o 
   6  -6   6     1041.98     1111.36    109.08 o 
   7  -6   6      207.80      170.25    213.57 o 
   8  -6   6      666.26      499.97    179.16 o 
   9  -6   6      945.64     1018.57    156.26 o 
  10  -6   6      114.21       99.21    180.00 o 
  11  -6   6        4.42     -100.37    119.75 o 
 -10  -5   6       35.30      115.63    129.20 o 
  -9  -5   6      593.17      609.10    288.31 o 
  -8  -5   6      111.14      -29.72    270.41 o 
  -7  -5   6     1421.69     1448.66    160.74 o 
  -6  -5   6     2769.96     2902.10    279.13 o 
  -5  -5   6     5658.69     6081.90    259.19 o 
  -4  -5   6     1204.48     1143.08    154.49 o 
  -3  -5   6       11.37      241.48    100.46 o 
  -2  -5   6        1.50        3.72     58.93 o 
  -1  -5   6     3687.12     4007.19    127.09 o 
   0  -5   6     9354.54     9170.18    216.48 o 
   1  -5   6    12171.11    11911.39    308.52 o 
   2  -5   6     7901.86     7462.60    193.05 o 
   3  -5   6      646.40      881.07     85.75 o 
   4  -5   6       54.80      -66.74     66.74 o 
   5  -5   6      302.06      337.70     78.25 o 
   6  -5   6      300.75      507.41     77.49 o 
   7  -5   6     1169.23     1364.99    149.44 o 
   8  -5   6     1771.83     1993.76    175.53 o 
   9  -5   6      210.11       16.77    151.34 o 
  10  -5   6        0.09        3.86    125.88 o 
  11  -5   6      738.15      755.09    162.91 o 
 -10  -4   6      117.33      238.58    180.18 o 
  -9  -4   6      102.29       78.23    153.38 o 
  -8  -4   6      397.74      404.48    131.18 o 
  -7  -4   6     2275.42     2450.27    186.45 o 
  -6  -4   6     2231.40     1968.43    225.81 o 
  -5  -4   6      216.04      139.76    108.84 o 
  -4  -4   6     1930.50     1790.83    150.68 o 
  -3  -4   6     6885.44     6529.78    246.92 o 
  -2  -4   6     2586.30     2293.55    143.44 o 
   0  -4   6      639.77      777.85     68.00 o 
   1  -4   6      333.79      377.49     80.29 o 
   2  -4   6     4826.81     4541.26    144.42 o 
   3  -4   6    11469.13    11171.11    251.83 o 
   4  -4   6     7321.90     7269.64    193.30 o 
   5  -4   6     3349.01     3546.66    134.43 o 
   6  -4   6      945.73      924.09     82.34 o 
   7  -4   6      264.18      364.55    126.67 o 
   8  -4   6        4.44      -37.32    108.31 o 
   9  -4   6      552.35      506.33    133.55 o 
  10  -4   6     2020.10     2210.08    194.25 o 
  11  -4   6     1242.70     1334.24    258.36 o 
 -10  -3   6      985.09     1076.77    167.21 o 
  -9  -3   6      128.14      139.60    119.31 o 
  -8  -3   6      181.76      265.76    122.41 o 
  -7  -3   6      137.46      228.20    125.22 o 
  -6  -3   6       82.99      240.77    117.69 o 
  -5  -3   6      953.19      930.41    127.43 o 
  -4  -3   6     2480.16     2227.71    304.54 o 
  -3  -3   6     1954.00     1890.02    138.09 o 
  -2  -3   6       16.38       10.33     79.99 o 
  -1  -3   6     2666.51     2547.62    143.20 o 
   0  -3   6     4132.89     3864.14    117.45 o 
   1  -3   6     4703.13     4902.07    262.95 o 
   2  -3   6     1386.26     1318.13     82.84 o 
   3  -3   6      299.11      277.78     64.80 o 
   4  -3   6      414.11      438.89     69.05 o 
   5  -3   6     2126.88     2234.19    103.07 o 
   6  -3   6     7330.06     7857.45    273.07 o 
   7  -3   6     8242.17     7981.69    322.99 o 
   8  -3   6     2577.34     2480.96    181.61 o 
   9  -3   6      377.17      344.55    128.74 o 
  10  -3   6      176.16      346.48    127.56 o 
  11  -3   6       62.19      226.33    134.79 o 
  12  -3   6      442.47      369.23    147.97 o 
 -10  -2   6        4.29       11.38    120.30 o 
  -9  -2   6      713.66      853.95    147.07 o 
  -8  -2   6     1946.68     1823.02    173.65 o 
  -7  -2   6     4522.40     4331.52    232.69 o 
  -6  -2   6     1802.52     1626.20    156.75 o 
  -5  -2   6     1202.91     1540.91    177.40 o 
  -3  -2   6        0.77       36.96     85.77 o 
  -2  -2   6     1304.76     1394.04    114.34 o 
  -1  -2   6     4990.08     4590.72    185.93 o 
   0  -2   6     4254.30     4372.58    120.36 o 
   1  -2   6      146.38      170.29     52.33 o 
   2  -2   6     6105.87     5860.92    155.12 o 
   3  -2   6     4682.56     4423.99    135.66 o 
   4  -2   6     1439.32     1449.46     83.17 o 
   5  -2   6      435.91      423.03     60.34 o 
   6  -2   6      239.25      243.31     43.51 o 
   7  -2   6        5.24      -31.19    122.87 o 
   8  -2   6     1547.86     1404.76    149.54 o 
   9  -2   6     3920.41     3900.76    223.11 o 
  10  -2   6     1922.85     1898.44    179.29 o 
  11  -2   6     1112.44     1163.17    278.67 o 
  12  -2   6      159.32      307.43    141.90 o 
 -10  -1   6      631.47      830.72    154.42 o 
  -9  -1   6       79.05      202.41    120.76 o 
  -8  -1   6        0.53      315.06    123.99 o 
  -7  -1   6       33.65      235.10    132.52 o 
  -6  -1   6     3381.05     3547.30    279.59 o 
  -5  -1   6     8801.04     9112.50    309.73 o 
  -4  -1   6     6108.64     6439.78    164.86 o 
  -3  -1   6     3231.18     3233.13    165.67 o 
  -2  -1   6      557.68      577.85     93.19 o 
  -1  -1   6      152.92      279.54     81.55 o 
   0  -1   6       65.42       58.26     60.98 o 
   1  -1   6     1210.88     1221.88    122.44 o 
   2  -1   6     8866.97     9072.58    202.16 o 
   3  -1   6    12356.03    12652.92    263.25 o 
   4  -1   6      909.55     1207.09    116.38 o 
   5  -1   6      789.31      884.97     60.21 o 
   6  -1   6     3483.55     3315.85    171.97 o 
   7  -1   6     1079.18     1153.58    244.54 o 
   8  -1   6      301.74      520.24    117.83 o 
   9  -1   6      115.02      -19.43    107.85 o 
  10  -1   6      172.74      150.29    117.13 o 
  11  -1   6      242.13      285.54    132.39 o 
  12  -1   6     1605.69     1852.35    298.97 o 
 -10   0   6      260.85      308.06    140.31 o 
  -9   0   6     1151.20     1265.79    162.94 o 
  -8   0   6     3895.48     3667.53    389.20 o 
  -7   0   6     1579.96     1696.59    160.01 o 
  -6   0   6      501.73      666.22    132.84 o 
  -5   0   6     1545.78     1707.53    130.82 o 
  -4   0   6      453.27      645.38     73.39 o 
  -3   0   6     2442.63     2682.83     97.88 o 
  -2   0   6    16766.28    16419.54    390.13 o 
  -1   0   6    13274.19    13173.98    264.55 o 
   0   0   6     3842.00     3724.32    112.16 o 
   1   0   6        1.63      100.54     43.86 o 
   2   0   6        1.21      -30.61     44.28 o 
   3   0   6     1134.42     1355.84    107.39 o 
   4   0   6     1087.46      901.84     84.61 o 
   5   0   6     7430.42     7152.87    226.42 o 
   6   0   6     2918.13     2573.36    334.58 o 
   7   0   6      224.55      308.39    145.68 o 
   8   0   6     2250.82     2429.10    216.26 o 
   9   0   6     1578.40     1686.48    163.77 o 
  10   0   6     1317.96     1507.69    432.51 o 
  11   0   6        5.50      -44.97    113.97 o 
  12   0   6       51.03      -95.81    118.07 o 
  13   0   6      213.41       67.96    136.18 o 
 -10   1   6       94.32       46.94    144.02 o 
  -9   1   6     1040.44      835.60    150.35 o 
  -8   1   6      702.21      702.77    138.27 o 
  -7   1   6      199.97      351.52    120.23 o 
  -6   1   6     6672.44     6959.38    300.09 o 
  -5   1   6     1589.52     1849.56    103.80 o 
  -4   1   6     1653.26     1709.73    191.54 o 
  -3   1   6      769.23      894.42     74.17 o 
  -1   1   6      229.10      406.77     55.99 o 
   0   1   6     3834.84     3892.24    120.68 o 
   1   1   6     9641.22     9118.71    198.47 o 
   2   1   6    18883.02    18390.51    347.43 o 
   3   1   6    16601.40    17276.96    332.79 o 
   4   1   6     3436.78     3400.95    112.04 o 
   5   1   6      241.56      226.49    100.34 o 
   6   1   6       61.52      121.50     81.95 o 
   7   1   6     1366.25     1573.92    131.74 o 
   8   1   6     3168.27     2993.22    344.51 o 
   9   1   6     5412.59     5060.85    247.60 o 
  10   1   6      369.55      247.21    122.27 o 
  11   1   6      162.92      173.42    122.53 o 
  12   1   6      413.53      371.63    136.46 o 
  13   1   6      104.81       11.28    132.91 o 
  -9   2   6      179.85      234.52    131.89 o 
  -8   2   6      181.68       90.02    119.06 o 
  -7   2   6      161.32      127.92    116.84 o 
  -6   2   6     1350.82     1684.09    110.63 o 
  -5   2   6     1626.02     1697.19    106.57 o 
  -4   2   6      165.26      185.55     70.33 o 
  -3   2   6     3731.60     3808.82    136.79 o 
  -2   2   6     7820.89     7882.20    194.02 o 
  -1   2   6     3940.71     3917.33    123.20 o 
   0   2   6      326.18      486.34     84.56 o 
   1   2   6      157.18      326.02     58.74 o 
   2   2   6       61.77       31.38     50.81 o 
   3   2   6     2210.22     2249.38     93.08 o 
   4   2   6    15151.47    15122.71    301.77 o 
   5   2   6    13277.11    13900.67    283.53 o 
   6   2   6     2677.16     2657.28    168.98 o 
   7   2   6      231.66      232.47     95.48 o 
   8   2   6      146.20      149.08     98.88 o 
   9   2   6        4.03      -29.12    175.17 o 
  10   2   6     3025.24     2439.90    188.39 o 
  11   2   6     3190.99     2671.60    199.47 o 
  12   2   6     1692.50     1349.86    168.32 o 
  13   2   6       25.97       79.92    137.31 o 
  -9   3   6      762.22      942.17    151.56 o 
  -8   3   6      138.30      261.70    124.90 o 
  -7   3   6     1073.15     1215.50    160.62 o 
  -6   3   6      100.96      364.05    104.09 o 
  -5   3   6      197.84      232.24     83.44 o 
  -4   3   6     2327.10     2331.42    119.96 o 
  -3   3   6     3637.94     3610.44    172.47 o 
  -2   3   6     3132.16     3255.60    338.24 o 
  -1   3   6     2074.10     2103.32    151.37 o 
   0   3   6     8438.44     8126.63    191.03 o 
   1   3   6     5479.26     5714.28    193.23 o 
   2   3   6      102.44       83.40     52.35 o 
   3   3   6        0.68       89.76     52.59 o 
   4   3   6     1738.37     1729.16    101.98 o 
   5   3   6       13.81       11.70     54.95 o 
   6   3   6     6771.23     7073.09    227.51 o 
   7   3   6     5149.93     4682.12    213.97 o 
   8   3   6     6492.34     6375.34    253.36 o 
   9   3   6     1572.47     1666.50    154.84 o 
  10   3   6        1.34      104.62    279.13 o 
  11   3   6       62.66      178.53    120.72 o 
  12   3   6      264.24      149.29    127.61 o 
  13   3   6      570.60      911.66    169.03 o 
  -9   4   6      601.90      724.65    143.13 o 
  -8   4   6     1160.88     1300.78    158.99 o 
  -7   4   6     2167.35     2494.79    161.95 o 
  -6   4   6     4628.85     4482.51    174.43 o 
  -5   4   6     1313.59     1458.63    116.43 o 
  -2   4   6       80.12      225.81     67.91 o 
  -1   4   6      985.13     1182.08    151.36 o 
   0   4   6     6273.05     6361.99    167.40 o 
   1   4   6      142.45      178.72     52.64 o 
   2   4   6      848.77     1016.45     73.82 o 
   3   4   6     3709.51     3662.53    120.48 o 
   4   4   6     4024.86     4175.28    130.65 o 
   5   4   6      552.20      715.92     73.93 o 
   6   4   6        9.40      -26.71     59.45 o 
   7   4   6      122.10      163.67     56.09 o 
   8   4   6        3.79       32.71     98.19 o 
   9   4   6     1921.84     1760.87    278.11 o 
  10   4   6     5284.19     5296.97    364.17 o 
  11   4   6     3375.55     3681.39    222.88 o 
  12   4   6     1354.65     1241.59    169.82 o 
  13   4   6      121.58      132.73    135.50 o 
  -8   5   6       80.41      327.07    120.84 o 
  -7   5   6       13.95      178.32    107.86 o 
  -6   5   6       53.78      221.39     84.94 o 
  -5   5   6     1004.14     1158.03    155.44 o 
  -4   5   6     4987.92     4676.57    168.90 o 
  -3   5   6     4996.81     4984.43    165.07 o 
  -2   5   6      394.14      481.34    102.50 o 
  -1   5   6       77.86      117.11     60.83 o 
   0   5   6      999.36     1226.72    173.38 o 
   1   5   6      562.27      540.07     61.86 o 
   2   5   6     5586.71     4974.27    141.80 o 
   3   5   6     4395.64     4577.02    137.70 o 
   4   5   6     5986.04     5658.72    158.11 o 
   5   5   6       10.94      -31.35     52.39 o 
   6   5   6       19.45       -6.10     58.01 o 
   7   5   6       11.31       48.15     87.11 o 
   8   5   6       84.34      119.43    103.83 o 
   9   5   6       23.23       10.29    109.02 o 
  10   5   6      482.78      452.61    126.27 o 
  11   5   6       37.35      379.53    124.55 o 
  12   5   6      814.91      828.90    155.97 o 
  13   5   6     1702.61     1637.16    191.14 o 
  -8   6   6     1211.79      875.04    199.93 o 
  -7   6   6     1100.61     1292.26    197.06 o 
  -6   6   6      130.89      289.15    112.88 o 
  -5   6   6      672.13      706.09     95.46 o 
  -4   6   6      365.79      456.46     86.23 o 
  -3   6   6     1533.55     1524.66    104.81 o 
  -2   6   6     4928.06     4654.01    451.48 o 
  -1   6   6     4721.76     4710.24    150.45 o 
   0   6   6     3117.63     3222.28    119.54 o 
   1   6   6     1135.04     1210.41    134.04 o 
   2   6   6       72.90      114.42     53.91 o 
   3   6   6       19.45       72.55     53.11 o 
   4   6   6     1642.72     1535.99     88.67 o 
   5   6   6     2179.15     2592.08    113.22 o 
   6   6   6     2751.15     2786.90    148.05 o 
   7   6   6      319.01      287.38     70.83 o 
   8   6   6      680.67      717.57    122.27 o 
   9   6   6     1774.22     1866.37    315.94 o 
  10   6   6      378.74      403.89    181.85 o 
  11   6   6       14.36      -41.67    150.79 o 
  12   6   6      400.61      403.53    136.32 o 
  -7   7   6      119.01      118.69    115.06 o 
  -6   7   6      721.97      856.15    135.53 o 
  -5   7   6      899.36     1040.35    138.06 o 
  -4   7   6     1931.08     2011.79    207.54 o 
  -3   7   6      476.64      486.26    119.74 o 
  -2   7   6      156.90      335.32    105.16 o 
  -1   7   6       12.52      263.67     98.71 o 
   0   7   6     1180.05     1166.41    115.45 o 
   1   7   6     4973.02     5288.98    151.00 o 
   2   7   6    10505.07    10498.98    268.07 o 
   3   7   6     6489.75     6099.24    165.03 o 
   4   7   6       81.22      108.99     58.57 o 
   5   7   6       75.89      135.16     65.00 o 
   6   7   6       34.94      139.58     67.70 o 
   7   7   6      298.26      239.02     75.82 o 
   8   7   6     2209.63     2294.07    170.19 o 
   9   7   6     4159.70     4148.42    283.12 o 
  10   7   6     1031.91     1197.42    152.68 o 
  11   7   6       21.71      124.74    119.99 o 
  12   7   6      496.18      640.98    451.89 o 
  -7   8   6      509.99      623.61    136.01 o 
  -6   8   6      906.21      754.60    143.67 o 
  -5   8   6     1203.08     1181.03    151.87 o 
  -4   8   6      216.36      157.65    108.67 o 
  -3   8   6      242.71      286.92    118.83 o 
  -2   8   6     3160.33     3275.28    199.06 o 
  -1   8   6      768.47      741.15    200.68 o 
   0   8   6     1665.16     1574.63    226.36 o 
   1   8   6       86.01       69.33     95.85 o 
   2   8   6     1354.52     1625.95    229.89 o 
   3   8   6       54.93       73.05     89.82 o 
   4   8   6     9068.91     9028.22    220.69 o 
   5   8   6    11856.84    12084.47    279.02 o 
   6   8   6     7151.21     7162.44    206.50 o 
   7   8   6     1269.56     1187.50    103.80 o 
   8   8   6      267.97      245.38    104.44 o 
   9   8   6      269.69      262.54    147.45 o 
  10   8   6      494.82      391.18    124.89 o 
  11   8   6     1787.79     1892.47    370.10 o 
  12   8   6     1501.60     1368.39    173.49 o 
  -6   9   6      574.66      727.61    150.00 o 
  -5   9   6      130.79      194.53    124.48 o 
  -4   9   6       74.03      175.49    120.65 o 
  -3   9   6     1418.45     1290.97    151.01 o 
  -2   9   6     2569.06     2381.68    185.61 o 
  -1   9   6       75.89       54.24    107.47 o 
   0   9   6     4258.00     3921.09    420.83 o 
   1   9   6     3269.74     2937.43    186.22 o 
   2   9   6     3502.96     3207.24    297.49 o 
   3   9   6      151.40       33.45     96.49 o 
   4   9   6      621.56      625.23    121.44 o 
   5   9   6       11.75      149.46    125.19 o 
   6   9   6       66.94       43.62    103.67 o 
   7   9   6     1465.46     1589.31    172.86 o 
   8   9   6     3871.96     3968.74    260.74 o 
   9   9   6     1183.74     1216.87    146.15 o 
  10   9   6       16.28       55.47    108.14 o 
  11   9   6        5.34      135.37    123.71 o 
  -5  10   6     1002.39      917.17    155.78 o 
  -4  10   6       25.52      -28.20    111.52 o 
  -3  10   6        8.49      282.51    224.05 o 
  -2  10   6      573.26      723.75    137.37 o 
  -1  10   6      812.62      703.43    139.25 o 
   0  10   6      508.75      422.49    124.19 o 
   1  10   6     1108.98     1103.08    144.15 o 
   2  10   6      359.20      360.64    118.72 o 
   3  10   6     1056.51     1116.15    141.81 o 
   4  10   6     2149.67     2224.60    273.47 o 
   5  10   6      769.69      802.97    170.72 o 
   6  10   6       61.09       48.14    109.88 o 
   7  10   6      269.48      142.23    110.56 o 
   8  10   6       27.37       -9.19    107.31 o 
   9  10   6      850.40      656.93    208.84 o 
  10  10   6     4164.68     4003.32    374.65 o 
  11  10   6     2830.79     3505.53    359.25 o 
  -4  11   6     2016.91     1886.56    189.49 o 
  -3  11   6     3030.03     3044.40    217.86 o 
  -2  11   6     1643.22     1756.58    199.84 o 
  -1  11   6      121.47      124.87    116.94 o 
   0  11   6        7.07      126.49    111.65 o 
   1  11   6      143.52      215.73    117.91 o 
   2  11   6     1016.25      864.32    138.00 o 
   3  11   6     3572.61     2896.17    327.54 o 
   4  11   6     2228.47     1987.01    198.08 o 
   5  11   6      456.14      521.45    129.67 o 
   6  11   6      204.66      178.61    118.15 o 
   7  11   6     2673.40     2449.63    196.76 o 
   8  11   6     1256.88     1338.15    168.63 o 
   9  11   6        4.76     -158.39    160.99 o 
  10  11   6      144.32      520.05    218.48 o 
  -3  12   6       86.51      143.49    155.33 o 
  -2  12   6      962.12      889.00    158.29 o 
  -1  12   6     1762.21     1756.56    181.28 o 
   0  12   6     2732.25     3000.38    213.32 o 
   1  12   6     1683.25     1828.35    553.62 o 
   2  12   6       18.34       38.30    113.73 o 
   3  12   6       62.11       59.26    113.48 o 
   4  12   6       87.00        7.67    165.90 o 
   5  12   6      538.84      645.20    142.29 o 
   6  12   6     2326.79     2073.86    188.33 o 
   7  12   6     2225.49     2141.20    247.88 o 
   8  12   6      508.44      742.20    161.26 o 
   9  12   6      555.14      939.21    242.96 o 
  -1  13   6        1.49       56.92    132.18 o 
   0  13   6       27.29      211.95    148.00 o 
   1  13   6      499.65      366.17    140.00 o 
   2  13   6     3185.56     2687.43    310.66 o 
   3  13   6     2912.94     2614.78    209.31 o 
   4  13   6     1282.47     1450.87    180.05 o 
   5  13   6      636.78      600.21    201.79 o 
   6  13   6       37.88     -131.58    145.22 o 
   7  13   6      180.31       24.28    133.33 o 
   8  13   6     1343.82     1113.36    251.87 o 
   1  14   6       22.16      110.51    148.19 o 
   2  14   6       14.64     -168.92    312.98 o 
   3  14   6      185.20       92.52    242.31 o 
   4  14   6     1184.03      807.17    166.19 o 
   5  14   6     1833.99     1773.97    322.62 o 
  -3 -13   7     1249.94     1270.27    285.62 o 
  -2 -13   7       95.26       12.61    201.05 o 
  -1 -13   7       49.17      325.50    239.07 o 
   0 -13   7       42.09      388.18    232.39 o 
   1 -13   7     2000.20     1952.61    316.04 o 
   2 -13   7     3436.92     3913.93    367.41 o 
  -5 -12   7      114.11      -37.28    197.52 o 
  -4 -12   7       15.67      176.57    220.34 o 
  -3 -12   7      434.88      434.74    226.09 o 
  -2 -12   7     2043.68     1620.25    279.31 o 
  -1 -12   7     1951.02     1953.53    300.09 o 
   0 -12   7     1689.91     1391.94    267.82 o 
   1 -12   7       14.35     -130.38    195.67 o 
   2 -12   7      276.80      350.31    145.04 o 
   3 -12   7       90.30       17.78    120.60 o 
   4 -12   7      939.07     1247.83    281.63 o 
   5 -12   7     1599.58     1937.77    285.81 o 
  -6 -11   7      469.92      910.43    171.73 o 
  -5 -11   7      669.21      874.62    170.62 o 
  -4 -11   7      341.59       33.23    140.31 o 
  -3 -11   7       48.47     -110.65    117.40 o 
  -2 -11   7      273.79      385.25    133.64 o 
  -1 -11   7       42.91      -72.86    203.83 o 
   0 -11   7      834.87      941.69    135.41 o 
   1 -11   7     2617.85     2985.63    321.69 o 
   2 -11   7     2202.88     2067.54    174.05 o 
   3 -11   7      496.89      552.94    131.49 o 
   4 -11   7       42.40      106.10    127.90 o 
   5 -11   7       54.58      147.18    138.52 o 
   6 -11   7       49.79      124.45    204.94 o 
  -7 -10   7     2924.07     2954.61    410.72 o 
  -6 -10   7     2894.09     2276.00    530.25 o 
  -5 -10   7      749.66      871.85    162.41 o 
  -4 -10   7      190.40       98.24    131.80 o 
  -3 -10   7      209.58      173.42    127.86 o 
  -2 -10   7      231.95      308.97    126.44 o 
  -1 -10   7      221.62      167.42    117.39 o 
   0 -10   7      170.59      110.93    182.78 o 
   1 -10   7       30.03      -42.64     76.75 o 
   2 -10   7       42.63       87.67     78.47 o 
   3 -10   7      786.18      631.99     96.67 o 
   4 -10   7     1902.10     2072.11    207.63 o 
   5 -10   7     1530.61     1473.44    362.96 o 
   6 -10   7      625.34      701.07    248.90 o 
   7 -10   7       58.19      327.54    225.16 o 
  -8  -9   7     1175.71     1090.74    221.63 o 
  -7  -9   7       77.50      157.64    137.97 o 
  -6  -9   7      134.33      269.19    165.62 o 
  -5  -9   7      419.20      275.20    139.95 o 
  -4  -9   7     2941.92     2783.97    673.34 o 
  -3  -9   7     3720.55     3630.71    221.35 o 
  -2  -9   7     3446.83     3284.84    201.53 o 
  -1  -9   7       75.26     -104.02    106.86 o 
   0  -9   7      177.81       77.05    107.78 o 
   1  -9   7      414.54      569.83     91.21 o 
   2  -9   7        8.28      -14.65     96.13 o 
   3  -9   7      558.64      586.20     97.12 o 
   4  -9   7     1699.55     1657.66    122.91 o 
   5  -9   7      567.14      655.67    100.34 o 
   6  -9   7      299.34      512.81    125.09 o 
   7  -9   7     1261.06     1462.85    165.57 o 
   8  -9   7     1501.32     1447.76    296.93 o 
  -8  -8   7     2966.58     3504.83    587.84 o 
  -7  -8   7     4655.63     4768.91    267.99 o 
  -6  -8   7     3404.12     3108.48    215.30 o 
  -5  -8   7      960.29      858.88    187.32 o 
  -4  -8   7      123.28      447.05    191.87 o 
  -3  -8   7      165.22      268.89    127.25 o 
  -2  -8   7     1286.94     1277.53    147.75 o 
  -1  -8   7     2727.68     2836.81    180.38 o 
   0  -8   7     4387.19     4423.19    265.40 o 
   1  -8   7     1448.84     1537.48    132.14 o 
   2  -8   7      326.46      220.07     81.17 o 
   3  -8   7      247.64      153.06     90.28 o 
   4  -8   7     1264.20     1452.69    135.54 o 
   5  -8   7       13.05      -12.17     77.59 o 
   6  -8   7      395.62      237.70    113.95 o 
   7  -8   7      509.41      215.57    124.65 o 
   8  -8   7      127.61      190.31    129.17 o 
   9  -8   7      427.86      434.17    143.94 o 
  -8  -7   7       11.84      -28.99    126.31 o 
  -7  -7   7       33.88       39.04    124.06 o 
  -6  -7   7      118.94      111.86    324.01 o 
  -5  -7   7     2844.28     2531.08    192.88 o 
  -4  -7   7     4491.53     4400.62    231.51 o 
  -3  -7   7     5760.43     5111.29    447.16 o 
  -2  -7   7     1817.93     1764.51    155.95 o 
  -1  -7   7      102.64      315.44    110.52 o 
   0  -7   7       61.61       46.65     67.17 o 
   1  -7   7     2079.13     2231.45    168.06 o 
   2  -7   7     3327.02     3113.27    137.94 o 
   3  -7   7     4551.29     4524.45    166.22 o 
   4  -7   7     3419.51     3655.72    156.47 o 
   5  -7   7      111.42      125.72     82.60 o 
   6  -7   7       77.48      -32.43    107.04 o 
   7  -7   7      140.50      135.77    111.72 o 
   8  -7   7       41.73       -2.29    115.52 o 
   9  -7   7      485.88      381.46    138.50 o 
  10  -7   7      431.84      370.56    147.61 o 
  -9  -6   7      103.16      163.48    363.24 o 
  -8  -6   7      533.65      410.25    225.81 o 
  -7  -6   7      545.03      463.48    134.07 o 
  -6  -6   7        2.49      -54.10    115.72 o 
  -5  -6   7     1175.45     1007.52    148.92 o 
  -4  -6   7     2186.37     2123.93    293.69 o 
  -3  -6   7      897.66      919.50    133.21 o 
  -2  -6   7     2193.34     2269.20    166.42 o 
  -1  -6   7     8684.58     8846.53    216.72 o 
   0  -6   7     4600.22     4113.85    170.44 o 
   1  -6   7      341.22      489.77     77.22 o 
   2  -6   7      139.33      209.25     74.27 o 
   3  -6   7      529.23      538.51    113.38 o 
   4  -6   7     3234.01     3096.70    173.61 o 
   5  -6   7     7778.70     7947.21    223.04 o 
   6  -6   7     3497.00     3596.62    149.79 o 
   7  -6   7      963.17     1133.38    145.83 o 
   8  -6   7       16.79      -10.67    106.43 o 
   9  -6   7      301.06      456.20    138.61 o 
  10  -6   7       40.79       72.99    129.07 o 
  -9  -5   7     1235.02     1004.88    167.31 o 
  -8  -5   7     1296.72     1010.68    162.18 o 
  -7  -5   7        1.63      -69.42    145.22 o 
  -6  -5   7      280.98      124.40    115.45 o 
  -5  -5   7      836.30      877.82    145.30 o 
  -4  -5   7      463.19      381.14    121.24 o 
  -3  -5   7     1485.95     1472.01    155.61 o 
  -2  -5   7     1023.16     1210.70    128.57 o 
  -1  -5   7       17.73      218.76     86.49 o 
   0  -5   7     1126.34     1126.06    126.84 o 
   1  -5   7     7747.31     7808.93    236.02 o 
   2  -5   7     4934.94     4675.22    277.17 o 
   3  -5   7     2261.67     2346.96    117.62 o 
   4  -5   7      903.26      719.83     87.52 o 
   5  -5   7        1.57      -19.64     73.89 o 
   6  -5   7       17.34      164.22     70.23 o 
   7  -5   7     1234.95      980.80    136.69 o 
   8  -5   7     2845.23     2742.40    199.21 o 
   9  -5   7     2106.73     2225.56    188.54 o 
  10  -5   7     1429.04     1342.73    178.77 o 
  11  -5   7      158.64      230.67    332.82 o 
  -9  -4   7        9.56      241.45    203.83 o 
  -8  -4   7       22.55      -85.02    116.73 o 
  -7  -4   7     1550.87     1259.43    160.46 o 
  -6  -4   7     1644.84     1510.39    162.29 o 
  -5  -4   7     4080.40     3650.96    210.02 o 
  -4  -4   7      754.99      910.58    218.30 o 
  -3  -4   7      132.44      151.83     98.22 o 
  -2  -4   7      607.24      663.50    110.03 o 
  -1  -4   7       93.08      151.93     88.44 o 
   0  -4   7       29.90       42.03     51.49 o 
   1  -4   7     1442.52     1518.32     92.79 o 
   2  -4   7     1045.23     1112.23    116.54 o 
   3  -4   7      440.53      600.52     81.26 o 
   4  -4   7     3399.89     3234.66    145.64 o 
   6  -4   7     3354.61     3284.72    198.05 o 
   7  -4   7      336.76      356.78    121.41 o 
   8  -4   7       95.04      117.48    115.63 o 
   9  -4   7       82.59      147.34    119.28 o 
  10  -4   7      628.03      574.10    150.84 o 
  11  -4   7     2878.15     3022.64    427.97 o 
  -9  -3   7     2852.23     2816.65    218.19 o 
  -8  -3   7      611.12      490.00    140.89 o 
  -7  -3   7        8.30      -28.30    114.30 o 
  -6  -3   7       56.45      177.03    121.52 o 
  -5  -3   7       56.12       84.66    113.05 o 
  -4  -3   7     3918.66     3926.36    560.76 o 
  -3  -3   7    10980.46    10307.72    325.16 o 
  -2  -3   7     5127.17     4702.31    242.50 o 
  -1  -3   7     2659.90     2540.04    244.45 o 
   0  -3   7      258.48      381.40     52.84 o 
   1  -3   7      508.68      565.92     64.00 o 
   2  -3   7     1190.50     1217.06     83.05 o 
   3  -3   7      828.21      753.13     77.28 o 
   4  -3   7     2685.29     2691.81    176.24 o 
   5  -3   7     2105.33     2107.38    111.02 o 
   6  -3   7       14.64       32.44     52.74 o 
   7  -3   7     3949.09     3611.98    242.22 o 
   8  -3   7     2929.31     2676.79    191.78 o 
   9  -3   7      725.17      574.99    136.25 o 
  10  -3   7      269.28      365.62    130.31 o 
  11  -3   7       88.02      -54.66    123.15 o 
  12  -3   7       24.14      -70.80    207.07 o 
  -9  -2   7        0.12       57.74    125.09 o 
  -8  -2   7     1053.87     1326.39    163.31 o 
  -7  -2   7     2712.70     2949.49    282.28 o 
  -6  -2   7     5493.67     5133.94    246.55 o 
  -5  -2   7     2305.67     2304.04    175.97 o 
  -4  -2   7     1578.18     2011.31    284.04 o 
  -3  -2   7      609.67      422.10    109.70 o 
  -2  -2   7      151.45      357.42     91.61 o 
  -1  -2   7     5001.84     4799.23    238.60 o 
   0  -2   7    11668.46    11379.03    239.57 o 
   1  -2   7     6911.74     6611.80    209.28 o 
   2  -2   7     3405.86     3794.44    136.42 o 
   3  -2   7     1536.64     1766.33     94.38 o 
   4  -2   7       90.33      170.55     61.54 o 
   5  -2   7       16.62       33.44     54.07 o 
   6  -2   7       73.00       94.06     47.14 o 
   7  -2   7     3425.38     3153.23    189.49 o 
   8  -2   7      693.30      635.05    127.54 o 
   9  -2   7       19.76      -25.61    107.69 o 
  10  -2   7     1422.90     1523.04    171.95 o 
  11  -2   7     1671.02     1788.08    186.38 o 
  12  -2   7      870.60      582.05    158.44 o 
  -9  -1   7      486.46      402.06    143.79 o 
  -8  -1   7       85.62       14.69    124.45 o 
  -7  -1   7      476.00      661.05    137.65 o 
  -6  -1   7      371.43      921.95    208.09 o 
  -5  -1   7     1213.71     1553.25    199.75 o 
  -4  -1   7     9489.79     9278.36    312.21 o 
  -3  -1   7     2877.15     3081.14    173.04 o 
  -2  -1   7     5721.61     5436.99    302.50 o 
  -1  -1   7        6.24       43.18     94.12 o 
   1  -1   7       26.89       75.04     57.77 o 
   2  -1   7     4674.87     4481.75    134.88 o 
   3  -1   7    14665.46    14022.10    291.09 o 
   4  -1   7    13572.22    14317.82    296.87 o 
   5  -1   7     6801.57     6812.00    173.72 o 
   6  -1   7      886.05     1078.43     70.98 o 
   7  -1   7       29.81       -1.08    143.18 o 
   8  -1   7        1.25       15.39    158.48 o 
   9  -1   7      666.45      840.40    167.01 o 
  10  -1   7      914.44      954.23    147.95 o 
  11  -1   7     1084.40      655.26    143.36 o 
  12  -1   7        9.76     -118.73    118.73 o 
  -9   0   7       39.67       -6.52    144.66 o 
  -8   0   7      254.01      116.80    151.43 o 
  -7   0   7     1295.37     1238.13    157.28 o 
  -6   0   7     1100.44      930.80    143.40 o 
  -5   0   7        3.65        7.48    111.48 o 
  -4   0   7     1419.92     1474.32    142.43 o 
  -3   0   7     1721.42     1756.47     74.86 o 
  -2   0   7     2359.98     2289.06     83.06 o 
  -1   0   7    11832.16    11746.65    268.97 o 
   0   0   7     9173.67     9165.16    259.56 o 
   1   0   7     3399.33     3452.43    116.76 o 
   2   0   7        6.83      -22.38     51.50 o 
   3   0   7      228.55      295.72     58.87 o 
   4   0   7     1053.25     1134.18     87.22 o 
   5   0   7     2722.71     2701.23    161.89 o 
   6   0   7     6630.28     6746.07    163.73 o 
   7   0   7     4407.53     4457.88    211.67 o 
   8   0   7     1038.67     1039.15    135.68 o 
   9   0   7       48.39       30.91    109.40 o 
  10   0   7      442.58      351.69    125.35 o 
  11   0   7        9.12       91.55    115.70 o 
  12   0   7      593.32      527.33    207.63 o 
  -9   1   7     1714.53     1891.27    363.33 o 
  -8   1   7     1766.76     1838.99    294.89 o 
  -7   1   7      998.32      921.00    145.10 o 
  -6   1   7       12.78      -16.72    106.30 o 
  -5   1   7     3410.80     3444.77    198.59 o 
  -4   1   7      128.42      230.37     62.25 o 
  -3   1   7       31.71      131.37     54.41 o 
  -2   1   7      881.79      902.21     87.45 o 
  -1   1   7     1292.49     1338.91     74.23 o 
   0   1   7      405.24      427.06     54.68 o 
   1   1   7     5311.93     5382.74    174.61 o 
   2   1   7     7937.19     7693.13    184.54 o 
   3   1   7     5994.25     5528.54    150.86 o 
   4   1   7     1223.53     1385.37     80.34 o 
   5   1   7       17.50       -1.39     47.46 o 
   6   1   7     1119.24     1147.76     71.14 o 
   7   1   7      121.82      110.85     89.04 o 
   8   1   7     3105.06     3321.05    193.62 o 
   9   1   7     5898.77     5958.10    266.94 o 
  10   1   7     4951.87     4661.71    249.55 o 
  11   1   7      847.81      796.68    147.26 o 
  12   1   7       23.57      -71.78    177.21 o 
  13   1   7      227.37      -37.88    129.28 o 
  -9   2   7        8.11      331.98    204.66 o 
  -8   2   7      112.84      211.61    130.05 o 
  -7   2   7      437.19      508.61    131.46 o 
  -6   2   7     1998.69     1853.14    199.10 o 
  -5   2   7     2681.18     3058.73    192.98 o 
  -4   2   7     4251.18     4442.74    186.52 o 
  -3   2   7      509.64      720.56    131.06 o 
  -2   2   7       61.47      155.11     61.65 o 
  -1   2   7      808.86      896.62     71.93 o 
   0   2   7      279.97      232.10     55.07 o 
   1   2   7     1933.81     1911.36    104.16 o 
   2   2   7     4463.97     4329.12    132.52 o 
   3   2   7       59.67      154.27     54.07 o 
   4   2   7     1338.18     1347.19     92.31 o 
   5   2   7     9648.65     9614.51    314.46 o 
   6   2   7     4563.77     4643.56    135.25 o 
   7   2   7      836.61      707.36    132.70 o 
   8   2   7      593.14      679.39    121.65 o 
   9   2   7      125.16      257.01    177.31 o 
  10   2   7      397.62      478.28    127.25 o 
  11   2   7     2483.69     2541.04    199.79 o 
  12   2   7     2731.43     2399.73    204.71 o 
  13   2   7     1385.83     1156.63    231.37 o 
  -9   3   7     1281.10     1359.05    173.02 o 
  -8   3   7     1221.35     1270.82    251.12 o 
  -7   3   7     1232.84     1527.50    226.73 o 
  -6   3   7       81.31      171.32    232.76 o 
  -3   3   7     2028.19     2238.77    117.59 o 
  -2   3   7     5721.59     6404.28    183.56 o 
  -1   3   7     5991.99     6512.08    267.30 o 
   0   3   7      188.47      255.87     96.99 o 
   1   3   7      991.31     1167.86    154.00 o 
   2   3   7     2218.75     2133.58    114.46 o 
   3   3   7       16.46       -5.21     53.03 o 
   4   3   7      969.67     1098.83     87.32 o 
   5   3   7     3381.60     3500.63    233.42 o 
   6   3   7     1017.98     1086.04     94.22 o 
   7   3   7      317.57      253.49    101.29 o 
   8   3   7      101.67       69.17     97.49 o 
   9   3   7      297.97      575.68    122.93 o 
  10   3   7      187.12      -25.40    106.56 o 
  11   3   7       11.14       19.74    116.32 o 
  12   3   7       73.80       14.81    125.32 o 
  13   3   7      100.11        3.11    136.20 o 
  -8   4   7       65.46        0.34    117.87 o 
  -7   4   7     2165.69     2211.54    180.79 o 
  -6   4   7     3013.85     3095.65    274.68 o 
  -5   4   7     4026.43     4056.80    163.15 o 
  -4   4   7     1074.42     1068.68    148.63 o 
  -3   4   7     1786.54     1789.76    111.78 o 
  -1   4   7     1011.36     1007.12     84.64 o 
   0   4   7     5412.80     5152.40    154.69 o 
   1   4   7     8653.68     8771.69    289.30 o 
   2   4   7     1079.40     1005.44     75.16 o 
   3   4   7      629.78      693.99     72.30 o 
   4   4   7      440.60      389.02     66.51 o 
   5   4   7      364.39      395.96     66.80 o 
   6   4   7     2524.70     2449.98    109.66 o 
   7   4   7     2060.75     2074.21    155.88 o 
   8   4   7     1070.54      896.03    127.75 o 
   9   4   7        0.80       72.88    107.84 o 
  10   4   7     1514.94     1809.44    168.39 o 
  11   4   7     2420.69     2159.23    227.01 o 
  12   4   7      538.83      346.48    135.84 o 
  -8   5   7       63.78       16.32    163.77 o 
  -7   5   7      192.28      285.78    127.48 o 
  -6   5   7      208.85      234.63    118.32 o 
  -5   5   7      623.92      780.35    102.20 o 
  -4   5   7     2645.86     3020.01    143.75 o 
  -3   5   7     3668.84     3638.24    193.90 o 
  -2   5   7     2193.47     2234.32    114.33 o 
  -1   5   7      910.85     1127.40     91.90 o 
   0   5   7       66.94      207.86     76.78 o 
   1   5   7      265.97      380.64     67.77 o 
   2   5   7     5715.75     5854.40    163.47 o 
   3   5   7     7756.87     7689.01    191.75 o 
   4   5   7    10123.30     9858.85    229.87 o 
   5   5   7     3717.79     3923.82    167.06 o 
   6   5   7        3.42       -8.47     94.32 o 
   7   5   7      111.94      130.72     65.05 o 
   8   5   7       18.98       74.38    106.03 o 
   9   5   7       11.72       30.14    108.90 o 
  10   5   7      815.61      711.71    192.89 o 
  11   5   7     1530.97     1630.15    195.48 o 
  12   5   7      264.41      208.81    126.46 o 
  -7   6   7      495.55      490.01    178.61 o 
  -6   6   7      227.50      222.47    112.46 o 
  -5   6   7      435.81      610.15    123.48 o 
  -4   6   7      804.15      883.12     99.20 o 
  -3   6   7      609.25      682.28     91.63 o 
  -2   6   7       99.77       29.82     72.69 o 
  -1   6   7     1357.81     1244.10    160.13 o 
   0   6   7     7329.57     7114.32    191.67 o 
   1   6   7     2175.28     2359.96    107.71 o 
   2   6   7     4757.70     4866.45    213.98 o 
   3   6   7      326.35      403.12     66.56 o 
   4   6   7     1445.35     1386.70     87.77 o 
   5   6   7        6.49       -8.87     62.30 o 
   6   6   7     8690.56     9069.89    230.50 o 
   7   6   7     9363.24     9158.23    277.28 o 
   8   6   7     6080.72     5769.87    255.43 o 
   9   6   7      524.68      425.93    119.86 o 
  10   6   7      263.36      421.17    125.93 o 
  11   6   7       23.91       77.98    115.69 o 
  12   6   7      421.41      461.92    139.43 o 
  -7   7   7     1801.42     2016.41    262.81 o 
  -6   7   7       87.80      188.16    116.98 o 
  -5   7   7      245.50      227.04    232.02 o 
  -4   7   7     2409.62     2418.37    177.22 o 
  -3   7   7      752.74      816.72    133.04 o 
  -2   7   7        0.23      130.12    106.99 o 
  -1   7   7     1391.02     1659.80    147.11 o 
   0   7   7     1996.05     2069.22    154.69 o 
   1   7   7       11.73      -51.53     51.53 o 
   2   7   7     9645.97     9450.27    227.13 o 
   3   7   7     6277.18     6128.44    171.89 o 
   4   7   7     5881.55     5648.30    168.47 o 
   5   7   7      283.10      302.75     71.89 o 
   6   7   7      224.36      348.66     79.32 o 
   7   7   7       25.54       55.35     72.63 o 
   8   7   7      572.67      510.74    120.91 o 
   9   7   7     2709.71     2602.52    214.77 o 
  10   7   7     3920.15     4029.37    229.46 o 
  11   7   7      725.44      779.34    145.11 o 
  12   7   7       16.01       53.02    122.82 o 
  -6   8   7     1135.59     1377.48    163.48 o 
  -5   8   7     2612.91     2513.19    193.84 o 
  -4   8   7     3087.88     2926.71    197.15 o 
  -3   8   7     1383.87     1574.59    156.97 o 
  -2   8   7        1.46     -104.11    104.11 o 
  -1   8   7        1.24       46.25    103.85 o 
   0   8   7      749.92      616.39    149.67 o 
   1   8   7      222.63      287.53    106.75 o 
   2   8   7      137.56       95.77    143.64 o 
   3   8   7      680.95      681.90    117.77 o 
   4   8   7      137.87      146.24    101.54 o 
   5   8   7     3786.74     3854.74    163.62 o 
   6   8   7     4349.04     4625.99    226.46 o 
   7   8   7     1717.67     1873.96    121.44 o 
   8   8   7       66.82       87.47    143.92 o 
   9   8   7      133.00      246.03    114.96 o 
  10   8   7       12.27       65.90    110.24 o 
  11   8   7     1161.68      767.32    305.37 o 
  -5   9   7        1.14      275.90    129.55 o 
  -4   9   7        1.19      110.20    165.90 o 
  -3   9   7      610.87      736.24    142.27 o 
  -2   9   7     4626.78     4528.90    237.98 o 
  -1   9   7     4869.84     4545.67    239.57 o 
   0   9   7     1316.19     1423.34    220.61 o 
   1   9   7      719.66      509.91    122.52 o 
   2   9   7      475.25      535.35    120.19 o 
   3   9   7       19.58      186.44    106.70 o 
   4   9   7     1129.99     1208.72    142.56 o 
   5   9   7     2705.69     2615.50    182.66 o 
   6   9   7     1121.34      995.79    134.76 o 
   7   9   7       82.42       88.87    111.56 o 
   8   9   7      928.50     1324.07    131.47 o 
  10   9   7     1119.33     1186.66    269.02 o 
  11   9   7      110.87      208.99    138.45 o 
  -5  10   7     1262.31     1272.76    173.76 o 
  -4  10   7      468.49      342.77    138.47 o 
  -3  10   7       20.78      -58.57    110.75 o 
  -2  10   7      560.07      587.45    140.29 o 
  -1  10   7      298.29      426.56    128.17 o 
   0  10   7     2553.12     2269.84    341.17 o 
   1  10   7     2970.86     2860.46    266.42 o 
   2  10   7     4090.43     3775.02    214.03 o 
   3  10   7     1716.82     1796.80    163.69 o 
   4  10   7       49.69     -104.54    104.54 o 
   5  10   7       22.36      -84.70    103.88 o 
   6  10   7       43.11       16.98     99.69 o 
   7  10   7      141.41      160.28    115.08 o 
   8  10   7     1301.38     1597.06    252.61 o 
   9  10   7     1126.83      883.38    231.65 o 
  10  10   7        6.89     -103.49    177.68 o 
  -3  11   7     1398.69     1615.27    184.96 o 
  -2  11   7     1786.23     1979.14    619.37 o 
  -1  11   7     2065.49     2156.80    193.71 o 
   0  11   7       43.72       91.40    115.80 o 
   1  11   7      519.55      438.51    126.87 o 
   2  11   7      216.56      244.22    115.60 o 
   3  11   7     1197.88     1403.71    163.95 o 
   4  11   7     4532.93     5014.73    250.21 o 
   5  11   7     3287.78     3225.56    285.34 o 
   6  11   7      998.33     1045.73    346.55 o 
   7  11   7      558.89      660.73    142.22 o 
   8  11   7       90.70       53.79    181.76 o 
   9  11   7       31.07     -159.87    164.88 o 
  10  11   7      862.14     1050.12    259.28 o 
  -2  12   7      581.69      657.79    379.47 o 
  -1  12   7       50.80       11.23    121.86 o 
   0  12   7      542.83      540.88    149.75 o 
   1  12   7     1627.68     1352.65    170.20 o 
   2  12   7      697.51      542.44    140.39 o 
   3  12   7      202.90      344.72    132.81 o 
   4  12   7       16.19      145.71    124.07 o 
   5  12   7      486.02      456.51    281.54 o 
   6  12   7     1705.96     1551.51    177.85 o 
   7  12   7     2756.82     2850.59    299.72 o 
   8  12   7     2892.98     3373.66    349.61 o 
   9  12   7     1230.80     1560.16    286.55 o 
   0  13   7      676.47      946.41    167.77 o 
   1  13   7      199.02       58.31    126.44 o 
   2  13   7       52.37       29.28    129.34 o 
   3  13   7     2199.10     2318.57    207.45 o 
   4  13   7     2579.81     2155.81    202.34 o 
   5  13   7      422.20      401.10    143.42 o 
   6  13   7      130.48      -33.96    211.90 o 
   7  13   7      157.90      111.69    180.46 o 
  -3 -12   8      400.27      601.66    247.41 o 
  -2 -12   8       10.58      338.29    222.56 o 
  -1 -12   8      368.08      266.15    234.99 o 
   0 -12   8      457.99      776.00    237.96 o 
   1 -12   8      589.51      586.82    237.21 o 
   2 -12   8      233.23      215.33    213.66 o 
   3 -12   8        2.00      -33.38    199.19 o 
   4 -12   8      229.63      286.31    139.29 o 
  -5 -11   8      103.71      -83.93    136.73 o 
  -4 -11   8      198.91      491.59    157.15 o 
  -3 -11   8      132.27       20.54    189.18 o 
  -2 -11   8     1822.68     1759.55    201.60 o 
  -1 -11   8     1815.86     1823.97    175.88 o 
   0 -11   8      711.70      700.65    140.19 o 
   1 -11   8      148.17      312.58    119.92 o 
   2 -11   8      683.69      665.46    221.08 o 
   3 -11   8      728.45      610.74    135.77 o 
   4 -11   8        0.92        6.35    123.06 o 
   5 -11   8       89.67      181.20    180.46 o 
  -6 -10   8     4491.12     4679.74    276.73 o 
  -5 -10   8     4690.03     4598.33    295.73 o 
  -4 -10   8     2455.34     2734.17    218.46 o 
  -3 -10   8      417.37      459.78    140.85 o 
  -2 -10   8        0.55       12.50    117.11 o 
  -1 -10   8       10.31      -45.83    110.72 o 
   0 -10   8     1048.80      811.25    137.15 o 
   1 -10   8      891.81     1043.37    191.87 o 
   2 -10   8     1709.82     1838.06    161.89 o 
   3 -10   8      521.54      492.46    144.77 o 
   4 -10   8        1.66       31.95     83.35 o 
   5 -10   8      326.19      476.99    107.43 o 
   6 -10   8      702.38      659.34    243.15 o 
   7 -10   8       84.54     -193.81    193.81 o 
  -7  -9   8      350.07      212.79    140.24 o 
  -6  -9   8        7.73     -102.19    185.00 o 
  -5  -9   8        0.51      -67.09    120.83 o 
  -4  -9   8      752.80      698.86    152.57 o 
  -3  -9   8     3044.96     2996.90    213.74 o 
  -2  -9   8     4843.62     5058.96    254.09 o 
  -1  -9   8     4299.09     3832.36    219.19 o 
   0  -9   8      738.09      897.68    137.12 o 
   1  -9   8      155.83      190.03    104.31 o 
   2  -9   8        0.86       47.63     77.68 o 
   3  -9   8      655.87      858.89    120.83 o 
   4  -9   8     1597.85     1902.42    131.33 o 
   5  -9   8     1163.52     1103.80    115.02 o 
   6  -9   8      526.91      537.91    140.40 o 
   7  -9   8        0.67      -25.90    116.51 o 
   8  -9   8      410.79      543.66    151.07 o 
  -7  -8   8      457.54      507.15    150.29 o 
  -6  -8   8     1225.06     1163.77    173.63 o 
  -5  -8   8      877.46      768.55    152.87 o 
  -4  -8   8       57.81       27.75    119.57 o 
  -3  -8   8       44.91       22.24    117.24 o 
  -2  -8   8      287.87      419.94    209.49 o 
  -1  -8   8     1491.09     1672.69    162.22 o 
   0  -8   8     2404.26     2610.95    559.74 o 
   1  -8   8     5121.56     4840.64    171.50 o 
   2  -8   8     2636.84     2799.96    138.91 o 
   3  -8   8      492.43      631.08     96.29 o 
   4  -8   8        3.71      -74.09     74.09 o 
   5  -8   8      133.20      131.79     86.99 o 
   6  -8   8     1012.64     1201.15    416.19 o 
   7  -8   8     2619.72     2747.05    201.33 o 
   8  -8   8     1372.87     1394.84    175.59 o 
   9  -8   8      483.22      645.97    160.56 o 
  -8  -7   8      299.52      363.56    147.82 o 
  -7  -7   8      373.01      322.95    137.93 o 
  -6  -7   8      489.74      518.75    142.57 o 
  -5  -7   8      221.63       86.32    134.19 o 
  -4  -7   8      728.41      583.75    137.94 o 
  -3  -7   8     1525.49     1315.99    154.16 o 
  -2  -7   8     1219.46     1259.34    195.95 o 
  -1  -7   8      270.48      200.04    111.96 o 
   0  -7   8      621.12      319.14    110.92 o 
   1  -7   8       18.26       57.92     71.67 o 
   2  -7   8     1060.33     1230.83    128.71 o 
   3  -7   8     6751.73     6816.47    370.04 o 
   4  -7   8     5246.52     5114.39    182.17 o 
   5  -7   8     1843.17     1933.78    125.82 o 
   6  -7   8      168.83      269.78    117.68 o 
   7  -7   8       12.69       -1.71    113.27 o 
   8  -7   8       12.54      -97.50    121.90 o 
   9  -7   8      811.35      879.23    161.06 o 
  -8  -6   8      211.54      219.34    142.69 o 
  -7  -6   8        0.87       12.61    122.61 o 
  -6  -6   8        0.03     -110.49    110.49 o 
  -5  -6   8     1444.91     1517.74    167.65 o 
  -4  -6   8     2198.56     2492.33    192.98 o 
  -3  -6   8     2891.47     3326.88    291.37 o 
  -2  -6   8      169.16       95.01    111.07 o 
  -1  -6   8      178.93      339.58    114.21 o 
   0  -6   8     2311.63     2692.43    175.57 o 
   1  -6   8      396.00      382.79     75.23 o 
   2  -6   8        6.13       65.11     71.63 o 
   3  -6   8       71.62       60.68     75.20 o 
   4  -6   8      105.63       63.49     80.33 o 
   5  -6   8     1179.88     1343.06    181.18 o 
   6  -6   8     3072.17     3083.16    197.18 o 
   7  -6   8      995.00     1125.69    150.06 o 
   8  -6   8      946.44      957.94    151.27 o 
   9  -6   8      246.39      207.86    214.96 o 
  10  -6   8       42.01       19.51    127.89 o 
  -8  -5   8     2344.06     2323.23    365.65 o 
  -7  -5   8     3724.06     3612.13    239.90 o 
  -6  -5   8      894.01      795.71    169.42 o 
  -5  -5   8        8.94      325.38    125.42 o 
  -4  -5   8      296.05      164.94    117.56 o 
  -3  -5   8       34.44        6.83    109.47 o 
  -2  -5   8     2785.24     2329.01    167.98 o 
  -1  -5   8     5545.29     5397.69    232.12 o 
   0  -5   8     1441.60     1470.63    136.64 o 
   1  -5   8     1225.99     1398.76    123.27 o 
   2  -5   8      211.42      172.11     68.66 o 
   3  -5   8      629.39      834.16     97.55 o 
   4  -5   8     1441.88     1658.99    155.58 o 
   5  -5   8        4.27      -29.28     72.68 o 
   6  -5   8     1055.79     1017.30    137.44 o 
   7  -5   8      526.38      586.28    183.33 o 
   8  -5   8       45.79      183.64    117.29 o 
   9  -5   8     2233.29     1843.25    181.11 o 
  10  -5   8     2832.47     2707.64    216.26 o 
  11  -5   8      774.64      568.26    162.92 o 
  -9  -4   8        4.81      196.41    135.04 o 
  -8  -4   8      143.74      322.38    137.24 o 
  -7  -4   8       67.84        5.80    124.38 o 
  -6  -4   8     1703.38     1432.88    167.70 o 
  -5  -4   8     4160.05     3681.72    217.86 o 
  -4  -4   8     6224.16     5854.79    264.61 o 
  -3  -4   8     1900.08     1957.30    159.52 o 
  -2  -4   8      248.35      531.83    114.53 o 
  -1  -4   8      252.14      116.25     95.67 o 
   0  -4   8       42.59       13.28     48.02 o 
   1  -4   8     5209.94     4961.11    256.13 o 
   2  -4   8    10656.10    10601.95    248.43 o 
   3  -4   8     2273.57     2524.48    119.36 o 
   4  -4   8      806.99      912.51     89.59 o 
   5  -4   8     1313.79     1442.33    103.10 o 
   6  -4   8     1157.79     1225.54    199.56 o 
   7  -4   8      223.72       41.97    345.80 o 
   8  -4   8        4.23     -104.09    104.09 o 
   9  -4   8      527.63      664.90    193.63 o 
  10  -4   8       62.49     -121.88    121.88 o 
  11  -4   8      357.17      539.92    322.25 o 
  -9  -3   8      759.79     1150.54    172.61 o 
  -8  -3   8     2000.67     1891.62    320.49 o 
  -7  -3   8      417.86      444.51    179.07 o 
  -6  -3   8       70.86      292.44    128.33 o 
  -5  -3   8        9.08      129.33    187.04 o 
  -4  -3   8        1.27      401.86    168.22 o 
  -3  -3   8     4182.83     4146.72    209.88 o 
  -2  -3   8    11903.32    11671.11    674.45 o 
  -1  -3   8     1196.93     1304.49    128.55 o 
   0  -3   8     7604.02     7453.20    181.28 o 
   1  -3   8      193.19      211.09     62.13 o 
   2  -3   8       84.64      185.10     64.94 o 
   3  -3   8       18.04       53.32     64.87 o 
   4  -3   8     1340.38     1429.96    147.80 o 
   5  -3   8     4348.60     4385.53    205.58 o 
   6  -3   8     6855.41     6983.64    270.77 o 
   7  -3   8     1494.76     1625.91    264.94 o 
   8  -3   8       72.55       99.94    115.26 o 
   9  -3   8      274.20      102.70    119.76 o 
  10  -3   8        2.03      -50.70    122.18 o 
  11  -3   8      170.94      183.12    180.18 o 
  -9  -2   8     1052.31     1070.69    292.30 o 
  -8  -2   8      495.87      795.57    215.88 o 
  -7  -2   8       73.31      208.69    129.89 o 
  -6  -2   8     1031.36     1192.25    160.35 o 
  -5  -2   8     2916.69     2731.95    315.94 o 
  -4  -2   8     5979.13     5443.43    249.98 o 
  -3  -2   8      121.01      182.47    109.80 o 
  -2  -2   8     1204.32     1513.02    212.55 o 
  -1  -2   8     1082.30     1196.70    119.98 o 
   0  -2   8     1437.09     1302.08     70.31 o 
   1  -2   8    12483.16    12057.62    440.38 o 
   2  -2   8    12760.39    12135.10    496.93 o 
   3  -2   8     1586.56     1492.56    134.27 o 
   4  -2   8        8.90        2.11     62.98 o 
   5  -2   8        0.07       73.55     60.38 o 
   6  -2   8      928.32      934.49    126.10 o 
   7  -2   8     2603.45     2446.99    172.21 o 
   8  -2   8     5051.10     4261.17    238.88 o 
   9  -2   8     1423.00     1427.53    345.34 o 
  10  -2   8       76.30        2.00    117.49 o 
  11  -2   8       23.60       27.41    128.34 o 
  12  -2   8      775.81      832.93    174.66 o 
  -9  -1   8      237.74      228.02    137.11 o 
  -8  -1   8       19.95       17.37    143.64 o 
  -7  -1   8     2182.36     2414.05    201.30 o 
  -6  -1   8     1640.86     1723.87    175.28 o 
  -5  -1   8      518.67      247.18    121.92 o 
  -4  -1   8      254.48      194.30    138.73 o 
  -3  -1   8     8209.54     8202.76    565.49 o 
  -2  -1   8      699.32      690.45    114.48 o 
  -1  -1   8        2.46      -82.26     82.60 o 
   0  -1   8      527.48      687.13     58.71 o 
   1  -1   8      923.81     1123.07     86.06 o 
   2  -1   8      579.50      728.62     95.89 o 
   3  -1   8    11390.41    10994.51    249.00 o 
   4  -1   8     9354.64     9457.18    321.35 o 
   5  -1   8     3898.81     3633.68    129.44 o 
   6  -1   8      758.87      928.90    120.30 o 
   7  -1   8      165.41      117.27    106.22 o 
   8  -1   8      356.91      634.65    130.11 o 
   9  -1   8      341.11      397.46    126.32 o 
  10  -1   8     1030.98     1016.09    150.47 o 
  11  -1   8     1655.63     1510.41    308.99 o 
  12  -1   8     2188.45     2080.59    253.63 o 
  -9   0   8     1308.76     1672.53    417.49 o 
  -8   0   8      381.04      329.59    138.54 o 
  -7   0   8       15.81      269.17    130.56 o 
  -6   0   8      291.67      297.58    130.18 o 
  -5   0   8      674.33      659.27    135.26 o 
  -4   0   8     2084.46     2084.87    168.23 o 
  -3   0   8     2163.71     2461.48    167.59 o 
  -2   0   8     1894.42     1666.83    157.09 o 
  -1   0   8       63.10       88.59     55.53 o 
   0   0   8      838.42      984.93     87.89 o 
   1   0   8     2110.80     2111.85    137.95 o 
   2   0   8      769.32      980.68     77.36 o 
   3   0   8      171.81      344.08     63.39 o 
   4   0   8     1836.10     1839.78    181.08 o 
   5   0   8      685.23      770.53     75.04 o 
   6   0   8      689.92      932.39     66.15 o 
   7   0   8     5722.19     5473.54    237.21 o 
   8   0   8     4208.57     4179.05    221.76 o 
   9   0   8      649.19      727.60    140.75 o 
  10   0   8      711.09      400.88    126.23 o 
  11   0   8      124.34      263.52    131.07 o 
  12   0   8      177.74      378.78    140.15 o 
  -8   1   8     2312.01     2218.72    199.40 o 
  -7   1   8     2946.77     3284.07    218.64 o 
  -6   1   8     2304.51     2527.85    191.26 o 
  -5   1   8      972.71     1375.89    155.16 o 
  -4   1   8      621.80      723.81    128.13 o 
  -3   1   8        3.87      215.14    107.01 o 
  -2   1   8       33.85      119.23     48.33 o 
  -1   1   8     1490.94     1665.02    132.61 o 
   0   1   8     7025.88     7004.45    179.49 o 
   1   1   8     2038.46     2279.86     99.81 o 
   2   1   8       24.24       65.06     52.96 o 
   3   1   8     1644.17     1792.87     92.06 o 
   4   1   8     4098.73     4342.67    139.12 o 
   5   1   8        2.15       11.91     51.62 o 
   6   1   8       73.52       52.88     48.62 o 
   7   1   8      917.18     1197.95    134.28 o 
   8   1   8       51.20       -1.25    130.38 o 
   9   1   8     1351.94     1361.27    156.67 o 
  10   1   8      526.57      616.83    162.84 o 
  11   1   8      539.53      186.35    124.29 o 
  12   1   8      285.46      276.28    144.09 o 
  -8   2   8      185.37      214.33    136.36 o 
  -7   2   8        1.35      -38.77    120.58 o 
  -6   2   8      532.26      530.18    168.13 o 
  -5   2   8     5005.38     5362.08    250.73 o 
  -4   2   8     5493.63     5566.57    248.75 o 
  -3   2   8     3737.19     3861.87    142.22 o 
  -2   2   8     3277.15     3454.63    130.29 o 
  -1   2   8     3929.04     3659.39    129.10 o 
   0   2   8      158.32      200.00     59.68 o 
   1   2   8     2849.88     2939.26    141.89 o 
   2   2   8     1938.52     1888.69     92.77 o 
   3   2   8     5838.13     5676.57    208.12 o 
   4   2   8      447.36      462.16     66.62 o 
   5   2   8        0.13        2.00     53.05 o 
   6   2   8     1768.83     1815.15     90.49 o 
   7   2   8     1125.33     1095.10    130.82 o 
   8   2   8      448.85      325.34    204.48 o 
   9   2   8     1060.18     1198.58    152.84 o 
  10   2   8      231.96      299.01    122.20 o 
  11   2   8       60.28      -14.15    116.65 o 
  12   2   8     1523.70     1216.81    174.60 o 
  -8   3   8      309.61      258.27    147.11 o 
  -7   3   8      365.16      524.95    143.65 o 
  -6   3   8     1067.64     1209.01    162.11 o 
  -5   3   8        1.80      186.32    122.86 o 
  -4   3   8        4.09      -30.79    110.53 o 
  -3   3   8     3064.35     3424.14    138.68 o 
  -2   3   8     2786.10     2998.16    129.29 o 
  -1   3   8     8976.08     9597.96    234.10 o 
   0   3   8     4009.91     3907.29    138.43 o 
   1   3   8      700.56      828.01     75.98 o 
   2   3   8       10.63      179.30     61.40 o 
   3   3   8        7.01       80.37     57.94 o 
   4   3   8     3119.59     3050.28    118.99 o 
   5   3   8     9857.09     9928.73    234.22 o 
   6   3   8     6950.65     7373.33    194.29 o 
   7   3   8     1517.16     1791.88    152.21 o 
   8   3   8      227.60      268.82    193.35 o 
   9   3   8      268.32      321.58    117.27 o 
  10   3   8        5.85       16.02    111.16 o 
  11   3   8        2.37     -143.63    188.71 o 
  12   3   8      326.12      331.26    138.90 o 
  -8   4   8     1311.49     1229.87    174.02 o 
  -7   4   8      268.47      134.28    160.06 o 
  -6   4   8      436.80      249.23    138.73 o 
  -5   4   8     3065.86     3337.53    313.63 o 
  -4   4   8      640.23      682.16     87.79 o 
  -3   4   8      434.42      674.42     93.00 o 
  -2   4   8      703.66      866.75     92.79 o 
  -1   4   8      883.23     1190.97    143.41 o 
   0   4   8      872.00      977.66     84.73 o 
   1   4   8     6265.71     6470.64    180.09 o 
   2   4   8     9490.94     9224.43    221.65 o 
   3   4   8     2767.09     2689.96    112.35 o 
   4   4   8     4854.31     4831.32    151.07 o 
   5   4   8      259.70      238.33     62.72 o 
   6   4   8      558.54      588.45     72.80 o 
   7   4   8      386.52      348.89    114.98 o 
   8   4   8     5846.84     6089.94    264.51 o 
   9   4   8     3949.72     3930.87    219.59 o 
  10   4   8     2989.98     2712.59    193.58 o 
  11   4   8        0.90       24.60    153.57 o 
  12   4   8      232.59       99.51    124.45 o 
  -7   5   8      268.15      620.58    210.51 o 
  -6   5   8     2255.17     1991.53    182.57 o 
  -5   5   8     3011.80     2705.61    188.60 o 
  -4   5   8       15.75      104.30     78.46 o 
  -3   5   8     1276.29     1306.04    111.99 o 
  -2   5   8     4977.03     4722.21    206.95 o 
  -1   5   8     2544.69     2588.73    147.49 o 
   0   5   8      264.99      187.55     68.83 o 
   1   5   8      364.38      430.11     69.52 o 
   2   5   8      208.53      296.68     66.78 o 
   3   5   8     1352.36     1368.26     90.60 o 
   4   5   8    12715.46    12292.17    274.40 o 
   5   5   8     6967.65     6796.24    188.65 o 
   6   5   8     6858.74     6667.35    188.14 o 
   7   5   8       89.51       83.83    105.13 o 
   8   5   8       35.89       -5.91    115.08 o 
   9   5   8       22.04      -96.73     96.73 o 
  10   5   8      183.48      244.43    214.68 o 
  11   5   8     2303.85     2199.40    194.14 o 
  12   5   8     2927.80     2842.22    293.04 o 
  -7   6   8       81.81      288.40    191.77 o 
  -6   6   8      144.32      348.87    191.22 o 
  -5   6   8       22.43      249.83    177.86 o 
  -4   6   8     1886.66     1701.12    153.69 o 
  -3   6   8     3226.13     3014.36    215.75 o 
  -2   6   8     2982.57     3248.51    144.98 o 
  -1   6   8      530.92      594.60     85.37 o 
   1   6   8      117.98      266.12     99.46 o 
   2   6   8      318.27      317.90     66.47 o 
   3   6   8       37.48       92.79     63.48 o 
   4   6   8       11.61      145.11     64.42 o 
   5   6   8      484.68      563.09     77.33 o 
   6   6   8      702.46      733.80     94.84 o 
   7   6   8     6185.83     6287.24    191.50 o 
   8   6   8     4858.06     5165.93    243.75 o 
   9   6   8     2205.49     2132.85    261.42 o 
  10   6   8      172.29       58.95    111.18 o 
  11   6   8      129.62       65.36    114.26 o 
  12   6   8       98.85       63.03    130.14 o 
  -6   7   8     1561.51     2204.10    287.48 o 
  -5   7   8      338.64      508.25    127.75 o 
  -4   7   8      213.61      412.13    123.57 o 
  -3   7   8        4.10       90.47    105.83 o 
  -2   7   8       73.12      136.33    107.66 o 
  -1   7   8     1408.40     1488.16    150.99 o 
   0   7   8     6237.21     5763.56    355.73 o 
   1   7   8     5361.55     5964.14    468.77 o 
   2   7   8      853.46      927.60     83.50 o 
   3   7   8     1995.46     2119.88    106.02 o 
   4   7   8      984.81      983.16    100.76 o 
   5   7   8      880.97      916.28     89.27 o 
   6   7   8      206.98      216.74     73.78 o 
   7   7   8     1072.04     1091.30    100.32 o 
   8   7   8      116.05      125.01    110.92 o 
   9   7   8       98.07      191.76    117.00 o 
  10   7   8     1698.80     1463.90    215.79 o 
  11   7   8     3590.89     3664.63    236.50 o 
  12   7   8      646.29      557.05    151.03 o 
  -5   8   8      886.80     1231.44    247.69 o 
  -4   8   8     3660.47     3966.34    230.55 o 
  -3   8   8     3189.48     3363.94    619.56 o 
  -2   8   8     1629.15     2063.46    175.33 o 
  -1   8   8        7.59      216.41    122.13 o 
   0   8   8      441.06      642.73    143.55 o 
   1   8   8       72.10       69.09    106.42 o 
   2   8   8     2897.63     2879.35    185.99 o 
   3   8   8     3568.83     3813.84    202.64 o 
   4   8   8     4096.10     3869.70    204.24 o 
   5   8   8      601.53      646.10     90.82 o 
   6   8   8      752.82      703.28     84.77 o 
   7   8   8      443.09      668.94     92.10 o 
   8   8   8        1.01       43.91    101.54 o 
   9   8   8       68.90       27.87    109.37 o 
  10   8   8      764.31      811.59    199.10 o 
  11   8   8      435.41      578.25    161.64 o 
  -5   9   8        0.75      196.07    127.39 o 
  -4   9   8       18.01      164.09    124.27 o 
  -3   9   8        1.37       60.21    115.27 o 
  -2   9   8      952.88     1016.39    154.90 o 
  -1   9   8     3657.77     4157.02    287.94 o 
   0   9   8     3141.78     3294.27    206.26 o 
   1   9   8     2477.21     2155.79    174.67 o 
   2   9   8       13.53      -45.99     96.65 o 
   3   9   8      760.94      703.01    184.63 o 
   4   9   8      736.16      713.41    124.86 o 
   5   9   8     2636.75     2475.39    175.92 o 
   6   9   8     5043.56     4808.05    231.66 o 
   7   9   8     2640.25     2781.76    481.10 o 
   8   9   8      377.32      284.32    172.67 o 
   9   9   8      205.10      125.56    191.59 o 
  10   9   8      375.41      720.17    244.82 o 
  11   9   8        4.49       82.50    123.13 o 
  -4  10   8      357.48      609.20    212.82 o 
  -3  10   8      506.66      330.14    135.32 o 
  -2  10   8        0.60       69.81    120.91 o 
  -1  10   8      150.23      234.99    123.84 o 
   0  10   8      128.29       92.15    114.79 o 
   1  10   8      634.28      653.82    222.56 o 
   2  10   8     1496.32     1540.89    159.28 o 
   3  10   8     3470.27     3003.95    196.61 o 
   4  10   8     1026.87     1008.71    141.51 o 
   5  10   8      741.29      938.18    142.08 o 
   6  10   8       11.85      -70.43    106.83 o 
   8  10   8     1032.99      538.60    199.56 o 
   9  10   8     2349.43     1890.47    285.62 o 
  10  10   8     1746.88     2123.98    331.06 o 
  -3  11   8       44.26      161.36    139.01 o 
  -2  11   8      969.80     1204.24    169.50 o 
  -1  11   8      722.83      470.40    223.58 o 
   0  11   8       72.68       60.35    114.62 o 
   1  11   8       72.33      -72.47    120.18 o 
   2  11   8      460.68      470.65    130.32 o 
   3  11   8       76.46      181.15    251.68 o 
   4  11   8      335.63      348.30    126.25 o 
   5  11   8     4406.18     3821.53    225.86 o 
   6  11   8     3344.51     3324.43    236.75 o 
   7  11   8      992.26      964.14    160.80 o 
   8  11   8      195.05      121.11    176.57 o 
   9  11   8      154.39      436.41    204.57 o 
  -1  12   8     1043.62     1164.00    204.20 o 
   0  12   8        0.00       65.39    122.73 o 
   1  12   8      247.10       70.27    123.25 o 
   2  12   8      410.95      559.48    251.40 o 
   3  12   8        8.76      -22.68    117.71 o 
   4  12   8      285.38      499.29    140.64 o 
   5  12   8      481.47      446.75    140.62 o 
   6  12   8      125.24      198.24    133.64 o 
   7  12   8     1294.86     1310.80    182.50 o 
   8  12   8     2532.02     3040.19    335.70 o 
   1  13   8     1366.05     1300.59    180.36 o 
   2  13   8      311.37      224.04    134.55 o 
   3  13   8       26.84      112.48    132.58 o 
   4  13   8      699.70      653.48    262.16 o 
   5  13   8      289.05      542.78    157.35 o 
   6  13   8       30.66       47.24    137.49 o 
  -1 -12   9       83.80       62.87    198.64 o 
   0 -12   9       56.51      -47.29    198.08 o 
   1 -12   9       48.84      -48.96    194.74 o 
   2 -12   9      303.44      459.77    227.20 o 
  -3 -11   9        0.53      -72.73    182.13 o 
  -2 -11   9      802.51      544.26    150.71 o 
  -1 -11   9     2419.83     2336.02    200.38 o 
   0 -11   9     2736.90     2671.22    201.57 o 
   1 -11   9     1867.65     1696.82    172.75 o 
   2 -11   9      147.91      413.78    211.25 o 
   3 -11   9        2.00     -169.52    169.52 o 
   4 -11   9        4.32     -168.59    168.59 o 
   5 -11   9      184.53       80.31    174.53 o 
  -5 -10   9     1020.64     1041.56    246.86 o 
  -4 -10   9     1620.38     1628.53    186.01 o 
  -3 -10   9     1085.17     1007.26    173.69 o 
  -2 -10   9       79.27      126.40    125.33 o 
  -1 -10   9       39.51      196.99    125.18 o 
   0 -10   9       18.38      -84.76    132.70 o 
   1 -10   9     1563.29     1436.64    157.39 o 
   2 -10   9     1975.85     2221.18    453.75 o 
   3 -10   9     3476.42     3398.21    205.36 o 
   4 -10   9      915.63      834.94    131.71 o 
   5 -10   9      130.64      174.52    204.11 o 
   6 -10   9        4.13      223.67    205.13 o 
  -6  -9   9      344.00      196.86    152.83 o 
  -5  -9   9      195.08      -35.89    199.66 o 
  -4  -9   9        1.88      129.05    134.09 o 
  -3  -9   9      944.85      854.35    321.42 o 
  -2  -9   9     1586.49     1642.38    167.07 o 
  -1  -9   9     2458.33     2561.15    191.97 o 
   0  -9   9      899.25      724.31    136.66 o 
   1  -9   9        1.53      -30.07    100.30 o 
   2  -9   9        0.05      139.80    157.28 o 
   3  -9   9       93.41      208.03     86.21 o 
   4  -9   9      629.31      617.84    136.25 o 
   5  -9   9     3240.28     3515.79    389.58 o 
   6  -9   9     1974.14     2250.98    186.44 o 
   7  -9   9      900.66      887.85    159.81 o 
  -6  -8   9       15.20      165.71    142.65 o 
  -5  -8   9      119.65      325.51    141.67 o 
  -4  -8   9        8.27      -57.87    119.99 o 
  -3  -8   9      244.71      233.25    123.93 o 
  -2  -8   9      787.67      750.85    163.58 o 
  -1  -8   9     1331.99     1248.87    170.72 o 
   0  -8   9        1.37       36.39    106.18 o 
   1  -8   9      481.41      421.47    239.53 o 
   2  -8   9     2262.86     2431.40    173.31 o 
   3  -8   9     1085.91     1142.30    108.71 o 
   4  -8   9        3.11      -12.04     80.64 o 
   5  -8   9       48.24      134.83     84.88 o 
   6  -8   9      293.48      259.99    232.39 o 
   7  -8   9     1108.92     1246.59    169.51 o 
   8  -8   9     2256.59     2534.65    394.49 o 
  -7  -7   9      876.88      837.26    213.47 o 
  -6  -7   9     2338.47     2293.75    208.98 o 
  -5  -7   9     3227.84     3043.93    223.25 o 
  -4  -7   9      630.07      736.93    149.95 o 
  -3  -7   9        0.07      150.00    218.94 o 
  -2  -7   9      401.34      306.03    125.43 o 
  -1  -7   9        6.94      226.54    114.73 o 
   0  -7   9     2104.78     1807.53    384.57 o 
   1  -7   9     2881.26     3093.52    193.73 o 
   2  -7   9       87.26      230.61     79.70 o 
   3  -7   9      113.95      113.92     80.51 o 
   4  -7   9     1414.94     1398.14    115.41 o 
   5  -7   9     1796.78     1878.07    124.05 o 
   6  -7   9      711.32      743.72    134.59 o 
   7  -7   9       83.06      420.26    131.43 o 
   8  -7   9       74.81       27.30    121.15 o 
   9  -7   9      138.66      158.99    139.07 o 
  -7  -6   9       45.53      297.29    211.99 o 
  -6  -6   9       14.00      215.08    136.48 o 
  -5  -6   9      231.40      342.06    133.41 o 
  -4  -6   9     2255.09     2030.00    182.41 o 
  -3  -6   9     4667.40     4151.49    234.35 o 
  -2  -6   9     4576.30     4559.22    236.45 o 
  -1  -6   9     1332.08     1429.92    152.65 o 
   0  -6   9       43.53      124.57    106.75 o 
   1  -6   9      807.23      711.85    122.47 o 
   2  -6   9       31.16        7.40     80.09 o 
   3  -6   9     2083.68     2114.82    166.98 o 
   4  -6   9     3741.25     3818.42    158.48 o 
   5  -6   9      987.89      877.23    146.79 o 
   6  -6   9        0.75     -106.00    106.00 o 
   7  -6   9      601.49      718.03    139.49 o 
   8  -6   9      920.83     1107.89    194.74 o 
   9  -6   9      539.90      546.23    154.82 o 
  10  -6   9       25.37       14.67    139.02 o 
  -8  -5   9      548.73      673.20    247.51 o 
  -7  -5   9     2311.39     2375.68    208.48 o 
  -6  -5   9     3383.70     3001.58    222.13 o 
  -5  -5   9      919.22      898.66    149.95 o 
  -4  -5   9        2.05       98.62    116.98 o 
  -3  -5   9       70.77      121.81    232.67 o 
  -2  -5   9       50.08      179.85    217.55 o 
  -1  -5   9     4586.76     4076.47    215.01 o 
   0  -5   9     9671.17     9969.38    333.37 o 
   1  -5   9     1230.48     1332.10    135.96 o 
   2  -5   9     2682.48     2650.58    126.03 o 
   3  -5   9      147.41      130.94    114.80 o 
   4  -5   9       91.41       72.71     76.71 o 
   5  -5   9       40.11        7.09     83.77 o 
   6  -5   9      961.59      755.44    140.67 o 
   7  -5   9     1115.54     1145.25    155.81 o 
   8  -5   9     1932.99     1931.07    217.55 o 
   9  -5   9       89.58       44.84    125.88 o 
  10  -5   9      106.22      187.47    141.05 o 
  -8  -4   9     1068.47      904.51    173.48 o 
  -7  -4   9      815.72      766.98    157.55 o 
  -6  -4   9       59.94      -18.57    132.98 o 
  -5  -4   9      558.28      486.47    135.25 o 
  -4  -4   9     2564.27     2250.90    182.17 o 
  -3  -4   9     4164.90     3881.23    217.75 o 
  -2  -4   9     5332.23     4817.48    234.44 o 
  -1  -4   9      875.06     1262.40    138.93 o 
   0  -4   9       79.33      136.20    100.46 o 
   1  -4   9       19.41       -1.75     59.52 o 
   2  -4   9     2723.32     2686.83    123.81 o 
   3  -4   9     6192.07     6416.30    335.11 o 
   4  -4   9     6739.97     6902.52    203.30 o 
   5  -4   9      772.06      867.50    118.88 o 
   6  -4   9       14.35      -59.04    104.46 o 
   7  -4   9       57.46       67.94    151.43 o 
   8  -4   9      157.90       88.75    123.69 o 
   9  -4   9      613.53      717.05    149.49 o 
  10  -4   9     1754.31     1679.26    408.49 o 
  11  -4   9      582.67      445.22    160.26 o 
  -8  -3   9      181.28      451.52    160.26 o 
  -7  -3   9      306.70      328.18    260.40 o 
  -6  -3   9        2.08       11.67    123.13 o 
  -5  -3   9      698.44      929.89    252.33 o 
  -4  -3   9      400.54      579.83    172.86 o 
  -3  -3   9        0.83       60.67    109.28 o 
  -2  -3   9     1494.14     1298.76    144.85 o 
  -1  -3   9     7800.84     7846.85    297.95 o 
   0  -3   9     2271.85     2245.20    158.84 o 
   1  -3   9      482.26      512.10     68.28 o 
   2  -3   9      130.55      218.98     68.01 o 
   3  -3   9     1226.01     1082.48    105.90 o 
   4  -3   9      432.88      416.54     81.44 o 
   5  -3   9     6511.43     6689.41    195.92 o 
   6  -3   9     7445.10     7517.48    286.50 o 
   7  -3   9     4215.96     3780.76    390.04 o 
   8  -3   9      256.33      204.88    119.04 o 
   9  -3   9        4.28      -60.30    111.51 o 
  10  -3   9       99.98      117.53    124.18 o 
  11  -3   9      108.50      141.65    143.65 o 
  -8  -2   9     2675.14     2336.92    213.81 o 
  -7  -2   9      830.37      741.88    156.86 o 
  -6  -2   9      107.26      347.39    135.94 o 
  -5  -2   9        0.78       19.00    119.06 o 
  -4  -2   9        6.72        1.15    116.75 o 
  -3  -2   9      439.80      347.57    187.23 o 
  -2  -2   9     2069.78     1675.11    153.76 o 
  -1  -2   9     1866.03     1817.81    149.96 o 
   0  -2   9      706.82      776.62    117.63 o 
   1  -2   9      787.32      861.62    126.89 o 
   2  -2   9     3129.50     3074.29    125.12 o 
   3  -2   9     3664.08     3772.73    146.08 o 
   4  -2   9       81.17      -34.03     73.94 o 
   5  -2   9        0.11      -13.61     64.20 o 
   6  -2   9       57.03      -25.27    103.45 o 
   7  -2   9     1353.90     1303.54    146.09 o 
   8  -2   9     2101.69     1976.57    173.90 o 
   9  -2   9     2703.68     2579.10    241.39 o 
  10  -2   9     1228.48     1001.13    231.65 o 
  11  -2   9      358.58      372.52    147.10 o 
  -8  -1   9       84.79      323.10    158.39 o 
  -7  -1   9      441.73      600.01    149.51 o 
  -6  -1   9     3720.95     3547.07    231.06 o 
  -5  -1   9     3920.01     3805.31    280.52 o 
  -4  -1   9     3239.67     3135.21    205.96 o 
  -3  -1   9      782.37      782.09    264.11 o 
  -2  -1   9     1153.71      995.33    132.11 o 
  -1  -1   9      226.14      252.65    109.52 o 
   0  -1   9        9.33      122.94     93.17 o 
   1  -1   9        8.57      -32.22     64.54 o 
   2  -1   9     3117.43     3188.07    124.03 o 
   3  -1   9       94.16      111.53     63.52 o 
   4  -1   9      835.29      961.36     85.37 o 
   5  -1   9     1298.45     1398.34     93.71 o 
   6  -1   9     3692.26     3994.59    204.85 o 
   7  -1   9      220.68      202.33    259.66 o 
   8  -1   9       65.64       60.42    119.63 o 
   9  -1   9       45.81      171.10    148.00 o 
  10  -1   9        5.08       -7.84    205.13 o 
  11  -1   9      585.90      642.46    151.52 o 
  12  -1   9      644.25      634.19    159.13 o 
  -8   0   9     2099.53     1888.23    198.77 o 
  -7   0   9      225.34      338.65    159.13 o 
  -6   0   9       59.91      305.27    250.10 o 
  -5   0   9        0.84      167.77    120.36 o 
  -4   0   9     1142.23     1125.39    148.69 o 
  -3   0   9     6209.58     6186.33    267.04 o 
  -2   0   9     8730.13     8947.77    310.35 o 
  -1   0   9     2495.73     2307.83    166.74 o 
   0   0   9     1718.85     1821.71    215.96 o 
   1   0   9     2541.99     2683.15    180.24 o 
   2   0   9      133.89      300.43     63.72 o 
   3   0   9     2200.99     2293.56    109.19 o 
   4   0   9     2626.84     2636.99    117.33 o 
   5   0   9     1926.38     1879.48     99.34 o 
   6   0   9      267.27      242.61    101.85 o 
   7   0   9       99.67      177.04    109.59 o 
   8   0   9     3189.31     2722.91    188.36 o 
   9   0   9      949.25      862.05    142.41 o 
  10   0   9       18.10       12.74    114.62 o 
  11   0   9      217.45      177.23    131.85 o 
  12   0   9        0.34      157.38    167.85 o 
  -8   1   9       19.49      -83.59    160.15 o 
  -7   1   9      632.72      698.75    263.92 o 
  -6   1   9     1273.85     1420.92    173.93 o 
  -5   1   9      273.33      367.44    133.16 o 
  -4   1   9     1094.69     1279.01    153.81 o 
  -2   1   9      372.96      586.00    120.36 o 
  -1   1   9     9008.69     8816.97    292.53 o 
   0   1   9     4850.98     4508.79    142.11 o 
   1   1   9     6719.61     6902.87    185.48 o 
   2   1   9     4204.74     4124.44    141.12 o 
   3   1   9      428.94      559.19     83.80 o 
   4   1   9       25.90        1.17     59.59 o 
   5   1   9        8.45       13.73     57.08 o 
   6   1   9      498.07      473.90     74.66 o 
   7   1   9     4486.92     4588.46    246.12 o 
   8   1   9     1979.02     1952.46    165.34 o 
   9   1   9      273.01      258.28    119.14 o 
  10   1   9      695.75      629.93    141.27 o 
  11   1   9      397.96      367.70    133.75 o 
  12   1   9      119.20     -124.86    124.86 o 
  -7   2   9      737.83      740.71    163.51 o 
  -6   2   9     1065.77     1337.90    186.12 o 
  -5   2   9       20.34      -87.32    136.32 o 
  -4   2   9     1377.43     1230.78    153.36 o 
  -3   2   9     5366.75     5511.39    246.96 o 
  -2   2   9     3126.16     2982.83    178.86 o 
  -1   2   9        8.87      210.78     80.85 o 
   0   2   9       16.37      186.33     60.94 o 
   1   2   9      303.02      499.61     69.78 o 
   2   2   9      245.53      261.99     82.91 o 
   3   2   9     7358.41     7069.18    190.99 o 
   4   2   9     7741.31     7451.66    219.95 o 
   5   2   9     3127.41     3184.14    127.41 o 
   6   2   9     2097.99     2032.51    348.96 o 
   7   2   9       45.71      -30.85    114.06 o 
   8   2   9      921.06      891.21    137.05 o 
   9   2   9      643.76      705.34    134.54 o 
  10   2   9     4706.09     4352.74    369.17 o 
  11   2   9     2002.95     1981.95    189.93 o 
  12   2   9      944.95     1168.63    187.42 o 
  -7   3   9      417.04      643.07    160.23 o 
  -6   3   9       63.32       36.70    127.14 o 
  -5   3   9      173.33      305.66    128.49 o 
  -4   3   9     2854.62     2959.01    352.67 o 
  -3   3   9     2808.15     2824.13    304.35 o 
  -2   3   9      193.40      241.06     72.19 o 
  -1   3   9     4618.97     4810.59    177.02 o 
   0   3   9     9754.75     9569.97    235.80 o 
   1   3   9     4784.61     4787.58    156.93 o 
   2   3   9      131.75      124.22     73.88 o 
   3   3   9      217.44      255.87     69.27 o 
   4   3   9        9.56        2.32     59.50 o 
   5   3   9     4356.84     4566.05    155.05 o 
   6   3   9    16127.53    15972.86    342.11 o 
   7   3   9     5520.96     5966.67    254.09 o 
   8   3   9     4397.95     4237.98    228.98 o 
   9   3   9       23.34      -85.94    105.08 o 
  10   3   9       45.54      196.19    121.11 o 
  11   3   9        2.63     -130.11    130.29 o 
  12   3   9       50.80      243.48    136.70 o 
  -7   4   9     1141.16     1270.63    231.74 o 
  -6   4   9      575.70      612.22    150.51 o 
  -5   4   9       34.39       63.27    120.06 o 
  -4   4   9      233.80      447.32    130.43 o 
  -3   4   9        1.04      -65.10    104.27 o 
  -2   4   9     2763.86     2794.93    222.45 o 
  -1   4   9     2945.31     2900.63    133.03 o 
   0   4   9     2135.97     2397.40    137.49 o 
   1   4   9       28.67       69.95     64.79 o 
   2   4   9     2604.55     2587.69    118.69 o 
   3   4   9      324.27      271.49     69.09 o 
   4   4   9      104.09      160.91     68.34 o 
   5   4   9      252.15      203.55     67.38 o 
   6   4   9      196.26      239.97     76.77 o 
   7   4   9        1.67      150.34    105.59 o 
   8   4   9      824.50      886.48    197.89 o 
   9   4   9     3978.56     4118.05    231.50 o 
  10   4   9     3510.03     3361.89    218.67 o 
  11   4   9     1214.45     1319.65    171.19 o 
  12   4   9      116.20      149.92    129.79 o 
  -6   5   9      716.24      747.44    218.67 o 
  -5   5   9     2060.39     2225.39    191.20 o 
  -4   5   9     2905.07     3119.34    337.00 o 
  -3   5   9      216.48      214.35    147.68 o 
  -1   5   9       20.58       12.30    124.66 o 
   0   5   9      124.05        2.82     67.61 o 
   1   5   9     1918.76     1709.02    106.37 o 
   2   5   9     6277.20     5939.16    178.50 o 
   3   5   9     2064.80     2026.41    107.84 o 
   4   5   9      220.45      122.85    118.09 o 
   5   5   9     3501.74     3617.30    163.92 o 
   6   5   9     1765.57     1886.63    195.24 o 
   7   5   9      912.29      883.09    145.31 o 
   8   5   9        0.07      -15.74    131.96 o 
   9   5   9      212.42      165.27    115.39 o 
  10   5   9        0.14      -46.44    108.20 o 
  11   5   9      533.09      595.16    143.88 o 
  12   5   9     2145.82     1945.88    196.94 o 
  -6   6   9        5.30      198.82    189.36 o 
  -5   6   9       28.40      420.27    209.02 o 
  -4   6   9        7.57      101.82    171.00 o 
  -3   6   9     3015.02     3375.27    280.33 o 
  -2   6   9     5682.37     5619.79    193.51 o 
  -1   6   9     3325.66     3493.65    150.06 o 
   0   6   9     2613.53     2780.70    180.55 o 
   1   6   9       70.49       69.89     71.61 o 
   2   6   9       97.29      243.10     71.76 o 
   3   6   9      274.12      228.41     72.62 o 
   4   6   9     1859.76     1658.46    155.45 o 
   5   6   9     2376.95     2600.05    232.78 o 
   6   6   9     2936.53     3006.13    173.74 o 
   7   6   9        6.42      -89.86     96.90 o 
   8   6   9     1556.83     1475.98    160.33 o 
   9   6   9     1588.57     1529.86    163.83 o 
  10   6   9      393.40      648.65    325.68 o 
  11   6   9        2.53      -52.48    114.34 o 
  12   6   9      436.59      492.88    152.43 o 
  -5   7   9      933.89     1558.49    272.27 o 
  -4   7   9      444.25      634.67    202.90 o 
  -3   7   9       65.99      121.36    108.46 o 
  -2   7   9      215.56      409.20    121.48 o 
   0   7   9     1749.12     1899.57    162.30 o 
   1   7   9     6513.15     6460.34    435.39 o 
   2   7   9     5339.80     5197.71    172.45 o 
   3   7   9     2443.75     2448.28    161.16 o 
   4   7   9       23.04        2.80     60.28 o 
   5   7   9       67.69      226.19     74.08 o 
   6   7   9      201.32      242.80     77.18 o 
   7   7   9     2296.71     2138.42    161.55 o 
   8   7   9     4226.92     4443.52    233.50 o 
   9   7   9     1194.88     1376.18    248.81 o 
  10   7   9       59.32       54.88    124.02 o 
  11   7   9        4.50      151.83    125.52 o 
  -5   8   9      587.76      826.44    237.96 o 
  -4   8   9      122.48      142.07    179.72 o 
  -3   8   9     1428.91     1361.62    248.34 o 
  -2   8   9     1391.49     1463.87    161.13 o 
  -1   8   9     1186.32     1156.37    238.60 o 
   0   8   9       14.18      299.06    201.88 o 
   1   8   9      353.04      728.37    135.93 o 
   2   8   9       16.16      -63.46    100.86 o 
   3   8   9     1654.07     1617.59    151.29 o 
   4   8   9     3020.20     2807.95    182.07 o 
   5   8   9     4123.91     4303.19    209.67 o 
   6   8   9      962.40      756.34    117.62 o 
   7   8   9      679.03      743.55     90.43 o 
   8   8   9       77.66      240.50    108.81 o 
   9   8   9     1081.70     1073.02    158.76 o 
  10   8   9      622.40      607.79    143.15 o 
  11   8   9     1364.00     1365.93    176.30 o 
  -4   9   9      681.82      854.73    151.24 o 
  -3   9   9      738.73      901.19    149.95 o 
  -2   9   9      123.59      -20.76    136.23 o 
  -1   9   9      369.18      589.07    137.66 o 
   0   9   9     2622.66     2408.52    189.62 o 
   1   9   9     1599.80     1492.46    259.19 o 
   2   9   9      326.28      247.98    115.36 o 
   3   9   9        4.55       52.27    104.59 o 
   4   9   9       78.70      -37.91    101.13 o 
   5   9   9      133.05      -48.87     92.72 o 
   6   9   9     1068.89     1240.18    143.82 o 
   7   9   9     6344.47     6285.52    305.19 o 
   8   9   9     3067.32     2665.73    297.49 o 
   9   9   9     1004.28     1451.47    280.24 o 
  10   9   9      129.95      137.62    199.56 o 
  -3  10   9       17.00       74.69    122.93 o 
  -2  10   9       35.98       76.28    123.66 o 
  -1  10   9      566.95      277.06    133.39 o 
   0  10   9     1474.60     1015.15    154.87 o 
   1  10   9      357.83      434.25    129.58 o 
   2  10   9      254.97      286.59    125.92 o 
   3  10   9     1162.44     1252.70    262.07 o 
   4  10   9      820.22      701.03    136.71 o 
   5  10   9        4.59       -7.25    100.84 o 
   6  10   9      114.64      190.12    113.07 o 
   7  10   9      208.57      286.06    123.29 o 
   8  10   9      291.88       33.20    175.08 o 
   9  10   9     1990.19     2644.77    313.26 o 
  -1  11   9       35.58      -77.70    123.47 o 
   0  11   9        0.45       97.59    126.99 o 
   1  11   9      253.93      124.84    120.78 o 
   2  11   9     1131.79     1112.71    157.52 o 
   3  11   9     1338.04     1311.89    164.79 o 
   4  11   9      167.44      149.22    151.53 o 
   5  11   9       15.64      -28.34    114.14 o 
   6  11   9     1380.20     1277.86    165.95 o 
   7  11   9      824.97      721.42    148.33 o 
   8  11   9       73.87      178.42    200.31 o 
   0  12   9     1441.47     1432.05    183.69 o 
   1  12   9      127.67      274.78    139.54 o 
   2  12   9       81.23      128.22    127.86 o 
   3  12   9      199.42      350.33    133.86 o 
   4  12   9      599.62      549.71    150.62 o 
   5  12   9     2130.91     2123.17    299.16 o 
   6  12   9     2555.61     2246.90    197.76 o 
   7  12   9      296.49      260.71    136.47 o 
  -1 -11  10     1266.14     1281.89    172.18 o 
   0 -11  10     1822.70     1651.43    214.12 o 
   1 -11  10     2411.36     2492.08    195.69 o 
   2 -11  10      730.97      794.78    402.00 o 
   3 -11  10        0.44      -81.42    178.61 o 
  -3 -10  10      364.35      373.83    152.43 o 
  -2 -10  10       35.26       94.92    126.28 o 
  -1 -10  10       72.03      -35.27    121.57 o 
   0 -10  10       57.72       -2.13    116.72 o 
   1 -10  10       38.06      -19.75    113.58 o 
   2 -10  10      216.43       90.93    115.90 o 
   3 -10  10      897.40     1234.51    155.69 o 
   4 -10  10     1425.84     1582.52    158.91 o 
   5 -10  10      560.33      770.25    183.06 o 
  -4  -9  10     1135.04     1126.15    177.43 o 
  -3  -9  10     1305.10     1206.47    184.91 o 
  -2  -9  10      159.33      350.68    144.57 o 
  -1  -9  10      165.09      210.61    124.45 o 
   0  -9  10      404.59      340.21    123.31 o 
   1  -9  10       86.36       87.65    252.14 o 
   2  -9  10      500.92      459.17    245.00 o 
   3  -9  10      937.46      969.14    135.64 o 
   4  -9  10       36.02      166.14    111.36 o 
   5  -9  10        0.83       25.22    111.48 o 
   6  -9  10     1205.16     1573.27    238.70 o 
   7  -9  10     1990.09     2109.88    309.55 o 
  -5  -8  10        1.48      -87.18    131.06 o 
  -4  -8  10        0.57      206.00    254.55 o 
  -3  -8  10      170.81      329.51    136.47 o 
  -2  -8  10     1504.93     1169.56    201.60 o 
  -1  -8  10     4309.05     3907.65    644.87 o 
   0  -8  10     3165.74     3176.88    207.39 o 
   1  -8  10      405.84      355.64    116.67 o 
   2  -8  10      141.81      399.18    115.93 o 
   3  -8  10     1378.95     1409.25    174.25 o 
   4  -8  10      160.24      159.63     83.80 o 
   5  -8  10     1282.80     1366.75    155.08 o 
   6  -8  10      736.30      706.31    231.93 o 
   7  -8  10       78.82     -117.41    117.41 o 
   8  -8  10      199.59      484.68    152.66 o 
  -6  -7  10     1156.80     1146.26    181.55 o 
  -5  -7  10     3729.60     3474.34    241.17 o 
  -4  -7  10     3637.67     3573.29    234.05 o 
  -3  -7  10     1251.15     1264.38    167.43 o 
  -2  -7  10       45.44       -4.26    117.09 o 
  -1  -7  10      109.89      137.18    113.70 o 
   0  -7  10       51.22       21.82    168.68 o 
   1  -7  10     3665.50     3481.44    207.63 o 
   2  -7  10     3312.64     3051.66    191.14 o 
   3  -7  10      635.66      707.91    122.10 o 
   4  -7  10      640.53      614.42     97.47 o 
   5  -7  10       51.48      -73.28    102.36 o 
   6  -7  10      113.90      229.61    124.26 o 
   7  -7  10        0.27       73.72    126.35 o 
   8  -7  10      173.88      425.09    146.55 o 
  -6  -6  10      398.65      866.40    168.02 o 
  -5  -6  10      387.39      323.44    139.54 o 
  -4  -6  10        6.91       44.33    118.34 o 
  -3  -6  10     1168.21     1149.43    160.11 o 
  -2  -6  10     2837.96     2626.73    200.85 o 
  -1  -6  10     6052.40     5781.89    265.40 o 
   0  -6  10     2975.79     2948.44    197.24 o 
   1  -6  10      166.30       96.53    142.62 o 
   2  -6  10        3.91      217.26    111.89 o 
   3  -6  10       13.45       23.40     75.19 o 
   4  -6  10     2975.49     3037.70    146.75 o 
   5  -6  10     4927.46     4804.75    178.26 o 
   6  -6  10     2492.42     2549.94    202.62 o 
   7  -6  10      141.56      223.72    127.87 o 
   8  -6  10        0.83     -166.43    189.55 o 
   9  -6  10       81.57      249.45    138.74 o 
  -7  -5  10       32.46      111.63    138.65 o 
  -6  -5  10      689.06      819.68    205.68 o 
  -5  -5  10      951.33      836.62    159.85 o 
  -4  -5  10       16.45       17.68    130.38 o 
  -3  -5  10      541.45      392.54    128.51 o 
  -2  -5  10        1.25       62.54    115.93 o 
  -1  -5  10      359.63      659.85    132.45 o 
   0  -5  10     4090.21     4164.88    358.05 o 
   1  -5  10     7296.23     7269.35    336.90 o 
   2  -5  10     1422.74     1385.16    148.38 o 
   3  -5  10      661.75      604.00     99.29 o 
   4  -5  10       40.59       57.62     90.90 o 
   5  -5  10      246.83      310.89     96.21 o 
   6  -5  10      494.26      568.30    133.62 o 
   7  -5  10     2561.73     2433.38    339.22 o 
   8  -5  10     2355.97     2595.64    209.72 o 
   9  -5  10     1783.81     1544.33    189.44 o 
  10  -5  10      165.53      214.16    138.13 o 
  -7  -4  10     3329.23     3031.09    241.78 o 
  -6  -4  10     1949.60     1418.54    182.47 o 
  -5  -4  10      313.39      256.74    131.65 o 
  -4  -4  10       66.47      237.55    129.26 o 
  -3  -4  10      105.67      178.50    120.03 o 
  -2  -4  10      342.94      336.20    123.34 o 
  -1  -4  10        4.13       85.58    111.62 o 
   0  -4  10      188.80      439.11    117.12 o 
   1  -4  10      453.48      527.37    118.79 o 
   2  -4  10      146.75       92.43    102.67 o 
   3  -4  10      632.03      705.67     91.47 o 
   4  -4  10     2594.79     2563.54    134.62 o 
   5  -4  10     3804.49     3901.65    254.69 o 
   6  -4  10      191.32      245.35    240.18 o 
   7  -4  10       92.92      115.46    122.10 o 
   8  -4  10        0.54       19.40    115.07 o 
   9  -4  10      627.59      734.36    332.45 o 
  10  -4  10     1721.45     1657.46    189.25 o 
  -7  -3  10       36.57      219.71    152.43 o 
  -6  -3  10      130.03      331.30    148.38 o 
  -5  -3  10      574.01      306.13    164.60 o 
  -4  -3  10     3150.39     2734.59    206.03 o 
  -3  -3  10     3413.12     3357.89    211.08 o 
  -2  -3  10     2070.69     1875.45    172.89 o 
  -1  -3  10      147.54      187.81    113.28 o 
   0  -3  10     1660.32     1401.29    188.06 o 
   1  -3  10      912.25     1025.36    133.58 o 
   2  -3  10       93.79       44.15     66.14 o 
   3  -3  10       25.57       66.53     73.00 o 
   4  -3  10      656.87      706.57    160.03 o 
   5  -3  10       90.93       94.37     71.21 o 
   6  -3  10     2248.08     2338.15    231.46 o 
   7  -3  10     3005.90     2855.63    199.45 o 
   8  -3  10     1760.61     1897.73    178.28 o 
   9  -3  10      296.57      256.57    133.78 o 
  10  -3  10        4.24      -30.86    138.27 o 
  11  -3  10       20.64       82.46    138.72 o 
  -7  -2  10     2915.78     3068.15    264.48 o 
  -6  -2  10     2727.57     2522.62    417.02 o 
  -5  -2  10      549.91      550.44    228.96 o 
  -4  -2  10       42.46      349.35    258.73 o 
  -3  -2  10        9.64       32.91    112.23 o 
  -2  -2  10     2050.45     2506.59    185.46 o 
  -1  -2  10     6388.11     6547.97    274.19 o 
   0  -2  10     5643.12     5470.38    239.76 o 
   1  -2  10     1914.14     1804.31    153.77 o 
   2  -2  10      530.80      497.40     78.06 o 
   3  -2  10      112.49      231.66     89.93 o 
   4  -2  10      233.24      234.14     93.27 o 
   5  -2  10       79.19      175.65     69.78 o 
   6  -2  10      971.62      936.70    235.92 o 
   7  -2  10      445.00      729.63    169.98 o 
   8  -2  10        2.25     -159.60    159.60 o 
   9  -2  10      103.85      107.00    192.14 o 
  10  -2  10     2219.39     2033.50    249.55 o 
  11  -2  10      634.45      694.84    166.76 o 
  -7  -1  10       25.00      353.23    228.59 o 
  -6  -1  10      442.07      665.06    155.99 o 
  -5  -1  10     1521.62     1579.51    339.59 o 
  -4  -1  10     3282.94     3394.19    219.34 o 
  -3  -1  10     1611.68     1517.29    165.05 o 
  -2  -1  10      991.00     1285.85    157.50 o 
  -1  -1  10        6.26      196.90    108.52 o 
   0  -1  10      672.14      724.05    122.87 o 
   1  -1  10     5487.98     5189.13    266.61 o 
   2  -1  10     6010.77     5771.96    212.67 o 
   3  -1  10     4908.62     5083.06    380.05 o 
   4  -1  10     1177.55     1366.87    101.41 o 
   5  -1  10       28.38        9.48     66.69 o 
   6  -1  10      241.29      119.83    107.32 o 
   7  -1  10        0.27      -44.71    118.51 o 
   8  -1  10      368.90      526.79    143.27 o 
   9  -1  10     2069.79     1920.52    204.48 o 
  10  -1  10      281.15      154.53    163.21 o 
  11  -1  10        3.79     -193.54    193.54 o 
  -7   0  10      262.86      228.16    144.81 o 
  -6   0  10      174.76      -98.96    179.90 o 
  -5   0  10      877.32     1081.50    160.72 o 
  -4   0  10      475.38      623.71    141.50 o 
  -3   0  10      421.68      371.14    128.06 o 
  -2   0  10     5384.51     5752.74    435.57 o 
  -1   0  10     5993.57     6166.30    396.53 o 
   0   0  10     2364.25     2444.37    168.91 o 
   1   0  10      273.65      465.43     69.69 o 
   2   0  10      111.09      236.79     88.42 o 
   3   0  10      244.17      243.05     71.01 o 
   4   0  10     1034.45     1050.96     95.84 o 
   5   0  10     4541.33     4573.02    156.96 o 
   6   0  10     2739.67     2812.09    180.19 o 
   7   0  10     1794.88     2155.64    173.56 o 
   9   0  10      440.67      448.31    127.22 o 
  10   0  10     1027.76      797.88    145.79 o 
  11   0  10      143.20      167.78    243.15 o 
  12   0  10     1614.13     1390.84    218.48 o 
  -7   1  10       27.96      191.02    150.88 o 
  -6   1  10       39.29      -30.46    135.38 o 
  -5   1  10      388.42      342.30    134.62 o 
  -4   1  10      264.16      210.38    123.31 o 
  -3   1  10        2.73      146.01    119.74 o 
  -2   1  10     2097.04     2153.40    266.89 o 
  -1   1  10      361.26      444.18    115.95 o 
   0   1  10     1094.49     1216.82    431.12 o 
   1   1  10     6670.64     6783.37    287.72 o 
   2   1  10    12690.00    12622.35    290.05 o 
   3   1  10     7962.32     7756.74    207.95 o 
   4   1  10      361.17      452.76    111.03 o 
   5   1  10      156.10      108.05     65.47 o 
   6   1  10        1.37        6.18     99.58 o 
   7   1  10     2231.85     1783.79    219.87 o 
   8   1  10    10463.11    10594.23    502.15 o 
   9   1  10     4885.33     4830.15    391.62 o 
  10   1  10     1778.12     1460.00    248.34 o 
  11   1  10        1.24        1.20    123.52 o 
  12   1  10      154.90      -16.48    131.32 o 
  -7   2  10      630.86      459.45    158.47 o 
  -6   2  10     2287.13     2229.38    208.04 o 
  -5   2  10      590.85      518.59    146.58 o 
  -4   2  10      439.30      170.11    125.34 o 
  -3   2  10      135.03      226.91    129.92 o 
  -2   2  10     1283.45     1248.83    143.65 o 
  -1   2  10      163.68      -12.01    103.94 o 
   0   2  10     2537.73     2494.15    112.14 o 
   1   2  10     2734.06     2410.25    126.23 o 
   2   2  10     1269.92     1421.47     99.21 o 
   3   2  10      416.59      380.83     74.21 o 
   4   2  10     5546.63     5339.07    170.62 o 
   5   2  10     1297.29     1464.60     99.97 o 
   6   2  10      195.20      315.22    112.68 o 
   7   2  10      660.12      900.91    222.93 o 
   8   2  10      172.30      100.73    113.78 o 
   9   2  10      110.27      101.71    112.22 o 
  10   2  10     1919.93     1655.82    175.88 o 
  11   2  10     2301.12     1912.62    194.59 o 
  12   2  10     1726.40     1642.63    196.26 o 
  -6   3  10       20.10      141.13    133.64 o 
  -5   3  10      276.86      280.44    137.43 o 
  -4   3  10     1079.11     1340.62    204.76 o 
  -3   3  10     2982.71     2921.36    202.27 o 
  -2   3  10     2971.51     3065.88    196.12 o 
  -1   3  10      252.89      238.81    156.81 o 
   1   3  10       97.36      176.28     65.24 o 
   2   3  10      440.80      361.24     71.16 o 
   3   3  10      781.29      725.16     82.92 o 
   4   3  10     3323.46     3275.25    142.45 o 
   5   3  10       96.44      138.33     71.13 o 
   6   3  10      529.30      607.80     75.47 o 
   7   3  10     3699.04     3685.68    208.65 o 
   8   3  10     2490.91     2566.87    303.52 o 
   9   3  10      847.26      813.70    137.80 o 
  10   3  10       15.09     -107.79    107.79 o 
  11   3  10        6.86     -112.48    117.07 o 
  12   3  10       11.67      110.30    133.39 o 
  -6   4  10     1764.41     2125.30    210.81 o 
  -5   4  10      618.13      621.08    188.53 o 
  -4   4  10        0.70      313.99    134.18 o 
  -3   4  10        5.79      148.38    118.38 o 
  -2   4  10       28.93      167.06    110.29 o 
  -1   4  10     4182.38     4208.60    157.93 o 
   0   4  10     8167.88     7534.43    297.00 o 
   1   4  10     3039.98     3099.65    189.35 o 
   2   4  10     1119.53     1265.56     98.05 o 
   3   4  10      451.68      563.85     83.46 o 
   4   4  10      834.05      716.13     89.09 o 
   5   4  10      182.60      267.45     72.56 o 
   6   4  10     1230.64     1307.65     98.55 o 
   7   4  10     1012.45     1010.61    248.53 o 
   8   4  10     1386.02     1464.94    155.72 o 
   9   4  10      304.57      260.05    121.05 o 
  10   4  10     1716.00     1268.83    206.98 o 
  11   4  10     1908.26     1961.24    189.66 o 
  12   4  10      660.72      499.74    205.31 o 
  -6   5  10       60.83     -108.50    177.12 o 
  -5   5  10      770.42      843.69    237.77 o 
  -4   5  10     2095.45     2381.32    227.94 o 
  -3   5  10     1138.22     1104.52    152.35 o 
  -2   5  10      244.84      388.25    118.50 o 
  -1   5  10       72.06      210.13     77.61 o 
   0   5  10      172.31      358.69     94.34 o 
   1   5  10      552.84      876.46    131.04 o 
   2   5  10     3700.87     3508.13    142.87 o 
   3   5  10     6718.62     6549.37    194.88 o 
   4   5  10     5462.03     5302.19    174.25 o 
   5   5  10     1607.94     1563.06    104.13 o 
   6   5  10       53.91       33.00     67.58 o 
   7   5  10        1.81        3.05    100.37 o 
   8   5  10       14.40       51.59    154.40 o 
   9   5  10      603.68      613.91    241.66 o 
  10   5  10     1887.49     1744.17    179.72 o 
  11   5  10      168.11      294.40    135.22 o 
  -5   6  10       17.10      231.46    196.23 o 
  -4   6  10       51.17        3.89    184.91 o 
  -3   6  10       87.49      351.09    196.41 o 
  -2   6  10      748.29      798.81    205.68 o 
  -1   6  10     2218.43     2051.53    162.70 o 
   0   6  10     3584.66     3785.17    157.86 o 
   1   6  10     2575.29     2508.66    132.37 o 
   2   6  10      522.94      734.60     91.94 o 
   3   6  10      117.80      236.82     80.09 o 
   4   6  10        2.22       -0.61     65.82 o 
   5   6  10     1165.03     1406.95    135.60 o 
   6   6  10     3713.47     3660.17    150.85 o 
   7   6  10     3154.88     3301.08    268.28 o 
   8   6  10      503.21      573.27    130.69 o 
   9   6  10      152.52      125.41    122.19 o 
  10   6  10        6.20       75.48    124.73 o 
  11   6  10      480.16      637.58    154.98 o 
  -4   7  10     1193.76     1008.02    238.88 o 
  -2   7  10      241.18      209.69    112.27 o 
  -1   7  10      450.72      399.73    122.24 o 
   0   7  10       12.64      -63.82    100.70 o 
   1   7  10     1032.68     1218.30    147.27 o 
   2   7  10     5788.88     6058.05    253.87 o 
   3   7  10     2212.88     2487.41    148.31 o 
   4   7  10      555.89      583.81     78.93 o 
   5   7  10        7.67       86.86     69.20 o 
   6   7  10      111.42      119.11     72.73 o 
   7   7  10      566.83      509.36    147.63 o 
   8   7  10     2474.55     2698.22    193.35 o 
   9   7  10     6365.41     7164.23    310.06 o 
  10   7  10     2451.79     2306.41    204.77 o 
  11   7  10      611.06      737.54    157.10 o 
  -4   8  10      878.92      808.45    238.70 o 
  -3   8  10       31.63      116.29    186.95 o 
  -2   8  10      333.47      373.84    130.54 o 
  -1   8  10       77.08      330.14    122.46 o 
   0   8  10        0.10        5.20    109.45 o 
   1   8  10      670.21      910.24    179.35 o 
   2   8  10     1676.20     1701.92    440.39 o 
   3   8  10        0.57       99.61    193.54 o 
   4   8  10     1354.32     1596.06    206.70 o 
   5   8  10     2583.56     2642.90    479.34 o 
   6   8  10     1866.02     1810.10    152.25 o 
   7   8  10       75.52      266.15    173.04 o 
   8   8  10       11.03      -65.48    139.94 o 
   9   8  10        5.21       11.44    142.44 o 
  10   8  10      459.21      496.33    193.63 o 
  -3   9  10     1751.08     2365.83    325.13 o 
  -2   9  10     2048.92     2419.08    204.00 o 
  -1   9  10      184.29      245.28    129.15 o 
   0   9  10        3.78       90.92    119.16 o 
   1   9  10      461.80      638.47    138.16 o 
   2   9  10      175.32      198.91    114.82 o 
   3   9  10      132.87      207.27    115.35 o 
   4   9  10      655.70      642.42    159.22 o 
   5   9  10      479.70      550.29    124.59 o 
   6   9  10        0.48      187.19    104.05 o 
   7   9  10      351.76      197.34    179.53 o 
   8   9  10     1868.57     1690.35    271.15 o 
   9   9  10      894.79     1494.50    299.90 o 
  10   9  10      259.49      702.18    259.10 o 
  -2  10  10       14.12        5.81    120.21 o 
  -1  10  10      587.95      701.73    153.30 o 
   0  10  10     2396.24     2214.05    196.90 o 
   1  10  10     3136.65     3207.36    222.83 o 
   2  10  10     1074.23     1340.22    168.00 o 
   3  10  10       24.82       42.92    115.22 o 
   4  10  10      118.77      109.46    117.12 o 
   5  10  10      144.79       72.12    110.09 o 
   6  10  10      413.53      490.93    139.47 o 
   7  10  10     1777.74     1966.52    277.83 o 
   8  10  10     1592.18     1655.12    268.74 o 
   9  10  10       25.24      506.51    242.78 o 
   0  11  10      113.98      138.04    127.03 o 
   1  11  10      234.45      293.69    139.10 o 
   2  11  10     1221.57     1398.04    347.01 o 
   3  11  10     3421.84     3476.13    227.43 o 
   4  11  10     3549.47     3047.50    213.70 o 
   5  11  10      533.24      409.94    136.29 o 
   6  11  10        4.37      -40.62    117.37 o 
   7  11  10      330.87      402.28    217.92 o 
   3  12  10       58.43       61.44    126.88 o 
   4  12  10       21.56       84.61    125.31 o 
   5  12  10      221.22       -3.77    123.64 o 
  -1 -10  11       46.41     -104.19    180.74 o 
   0 -10  11      541.80      285.14    134.86 o 
   1 -10  11     1658.53     1766.68    267.26 o 
   2 -10  11     1490.26     1380.37    163.37 o 
   3 -10  11       36.12      -32.83    121.30 o 
  -3  -9  11     3083.27     2994.49    229.24 o 
  -2  -9  11     2770.82     2531.96    210.98 o 
  -1  -9  11      564.11      431.67    140.05 o 
   0  -9  11       20.07     -111.04    111.04 o 
   1  -9  11       27.13      -21.09    110.12 o 
   2  -9  11       15.61       27.16    120.00 o 
   3  -9  11     2299.83     2399.71    313.26 o 
   4  -9  11     1432.32     1516.81    162.21 o 
   5  -9  11       84.33      216.44    171.56 o 
  -4  -8  11       28.04       39.29    136.56 o 
  -3  -8  11        4.54       63.34    133.50 o 
  -2  -8  11      117.25       83.59    192.05 o 
  -1  -8  11     1569.57     1520.19    173.24 o 
   0  -8  11     2501.81     2385.80    262.72 o 
   1  -8  11     4444.46     4002.65    225.44 o 
   2  -8  11     1950.72     1993.43    173.86 o 
   3  -8  11       32.15      102.49    109.24 o 
   4  -8  11       80.29      182.78    111.83 o 
   5  -8  11        6.96      -37.65    172.11 o 
   6  -8  11     1238.50     1426.68    195.85 o 
   7  -8  11     2229.22     2654.31    217.20 o 
  -5  -7  11      533.96      520.98    158.51 o 
  -4  -7  11     1501.80     1108.93    175.14 o 
  -3  -7  11     2117.29     1594.13    184.75 o 
  -2  -7  11      151.95       76.40    120.18 o 
  -1  -7  11      279.99      317.31    126.41 o 
   0  -7  11        0.99      -45.80    120.00 o 
   1  -7  11      480.13      683.35    135.22 o 
   2  -7  11     3234.33     3174.59    278.48 o 
   3  -7  11     5747.07     5844.05    253.68 o 
   4  -7  11     1132.16     1262.20    184.82 o 
   5  -7  11      227.88      327.35    173.60 o 
   6  -7  11        0.04      157.92    126.73 o 
   7  -7  11       31.89     -161.54    161.54 o 
   8  -7  11      480.87      294.11    149.66 o 
  -5  -6  11     3811.01     3508.51    248.64 o 
  -4  -6  11     1280.65     1125.64    169.80 o 
  -3  -6  11        3.58       35.96    124.36 o 
  -2  -6  11      445.02      249.69    128.10 o 
  -1  -6  11      843.90     1033.02    152.17 o 
   0  -6  11      694.70      661.12    133.96 o 
   1  -6  11        0.32      -47.31    102.65 o 
   2  -6  11        6.98       77.30    103.51 o 
   3  -6  11       28.20      147.34    106.08 o 
   4  -6  11       86.00      150.75    109.15 o 
   5  -6  11     1049.14     1001.46    144.02 o 
   6  -6  11     1879.06     1780.47    174.81 o 
   7  -6  11     1225.96     1316.71    172.06 o 
   8  -6  11      204.41       52.68    175.92 o 
   9  -6  11       24.06       57.69    138.30 o 
  -6  -5  11      599.95      575.56    166.91 o 
  -5  -5  11        7.08      323.17    140.70 o 
  -4  -5  11       48.94       56.41    203.55 o 
  -3  -5  11      805.72      707.85    209.02 o 
  -2  -5  11     1264.06     1159.39    210.60 o 
  -1  -5  11     1263.01     1413.17    199.19 o 
   0  -5  11      368.64      546.45    129.87 o 
   1  -5  11      126.53       72.95    109.51 o 
   2  -5  11     1963.65     1763.02    158.78 o 
   3  -5  11      957.19      896.45    134.48 o 
   4  -5  11     1138.79     1170.05    119.90 o 
   5  -5  11        6.62      -15.50    108.92 o 
   6  -5  11      238.63      248.81    209.21 o 
   7  -5  11      204.60      267.32    131.20 o 
   8  -5  11      967.10     1239.30    172.01 o 
   9  -5  11     2722.68     2674.36    223.00 o 
  -6  -4  11     1521.36     1419.55    196.69 o 
  -5  -4  11     3960.53     3469.81    262.07 o 
  -4  -4  11     2218.57     1687.94    273.94 o 
  -3  -4  11      209.15       90.84    125.44 o 
  -2  -4  11        2.95      192.47    119.60 o 
  -1  -4  11        0.31       12.29    109.97 o 
   0  -4  11      969.36      845.51    213.20 o 
   1  -4  11     5446.01     5599.15    253.37 o 
   2  -4  11     2923.40     2859.13    312.05 o 
   3  -4  11      619.01      898.35    145.59 o 
   4  -4  11      302.05      279.18     87.40 o 
   5  -4  11      376.28      333.66    104.08 o 
   6  -4  11      403.24      382.43    127.47 o 
   7  -4  11       15.13      -71.45    114.96 o 
   8  -4  11      136.91      -23.36    122.76 o 
  10  -4  11      119.44     -108.26    217.00 o 
  -6  -3  11      232.17      443.89    180.37 o 
  -5  -3  11       33.78      165.09    135.13 o 
  -4  -3  11     1071.61     1169.58    167.34 o 
  -3  -3  11     2700.11     2573.86    252.05 o 
  -2  -3  11     3670.40     3344.20    632.63 o 
  -1  -3  11     2134.16     2151.87    328.65 o 
   0  -3  11     1855.48     1992.76    173.39 o 
   1  -3  11      105.23       63.26    157.74 o 
   2  -3  11     1055.80     1298.54    301.57 o 
   3  -3  11     2585.61     2800.72    221.82 o 
   4  -3  11     1987.76     1991.26    207.67 o 
   5  -3  11     2266.10     2398.48    230.95 o 
   6  -3  11       68.83      -44.08    155.33 o 
   7  -3  11      258.22      298.11    128.09 o 
   8  -3  11      356.24      275.90    138.85 o 
   9  -3  11      146.29      -38.11    126.79 o 
  10  -3  11      133.99       53.45    139.10 o 
  -6  -2  11     1805.06     1430.64    192.24 o 
  -5  -2  11     1160.02      735.93    161.11 o 
  -4  -2  11      100.12      188.90    133.08 o 
  -3  -2  11      607.92      740.86    151.56 o 
  -2  -2  11        8.47      139.39    117.69 o 
  -1  -2  11      751.91      787.99    144.13 o 
   0  -2  11     6869.88     7164.59    360.27 o 
   1  -2  11     7869.10     8099.20    301.51 o 
   2  -2  11     1547.51     1213.99    204.01 o 
   3  -2  11       10.20       74.69     97.98 o 
   4  -2  11        0.26      -70.14     70.14 o 
   5  -2  11       50.31       33.88     68.21 o 
   6  -2  11     1231.37     1025.14    142.24 o 
   7  -2  11     2910.91     2645.56    192.98 o 
   8  -2  11     1170.63      897.32    149.83 o 
   9  -2  11      466.60      483.89    138.72 o 
  10  -2  11      100.24       80.67    131.82 o 
  11  -2  11      619.94      664.74    161.15 o 
  -6  -1  11      909.26     1121.52    181.86 o 
  -5  -1  11        7.55        0.30    132.24 o 
  -4  -1  11      457.05      523.86    143.36 o 
  -3  -1  11     1556.32     1518.62    170.42 o 
  -2  -1  11      257.66      248.03    125.41 o 
  -1  -1  11       30.43      105.60    116.21 o 
   0  -1  11     1790.47     1828.29    165.09 o 
   1  -1  11       32.78       25.58    104.82 o 
   2  -1  11     3885.57     4012.17    214.85 o 
   3  -1  11     8589.71     8725.11    235.57 o 
   4  -1  11    10159.61    10429.97    264.17 o 
   5  -1  11     4802.59     4805.97    191.20 o 
   6  -1  11      472.52      231.20    193.91 o 
   7  -1  11        8.10      -12.58    114.16 o 
   8  -1  11       21.25      135.95    116.97 o 
   9  -1  11     1442.74     1565.31    286.73 o 
  10  -1  11     3222.79     2791.37    236.38 o 
  11  -1  11     2001.52     2013.33    275.33 o 
  -6   0  11       14.78       67.59    145.29 o 
  -5   0  11      970.22      943.98    165.02 o 
  -4   0  11     2502.13     2473.61    201.28 o 
  -3   0  11      151.33       58.61    122.69 o 
  -2   0  11       58.20     -108.58    108.58 o 
  -1   0  11      876.33      782.84    138.23 o 
   0   0  11     2207.54     2121.07    312.79 o 
   1   0  11      806.24      845.07    191.87 o 
   2   0  11      320.24      252.27     73.68 o 
   3   0  11      544.35      672.82     97.65 o 
   4   0  11      203.84      198.52     75.60 o 
   5   0  11      978.98     1048.88     94.04 o 
   6   0  11     2919.82     2688.74    179.58 o 
   7   0  11     2017.45     2301.99    183.67 o 
   8   0  11      412.35      323.70    193.07 o 
   9   0  11      295.90      357.58    128.32 o 
  10   0  11       49.69       82.64    122.60 o 
  11   0  11        0.94       61.80    133.12 o 
  -6   1  11      397.27      372.63    234.62 o 
  -5   1  11      137.34      326.75    155.51 o 
  -4   1  11        1.59      192.69    129.30 o 
  -3   1  11       83.81      117.34    118.29 o 
  -2   1  11      712.78      759.80    233.88 o 
  -1   1  11     2763.17     3054.18    327.91 o 
   0   1  11     1540.66     1578.72    154.26 o 
   1   1  11        0.23      126.74    161.91 o 
   2   1  11       78.28      244.92     72.56 o 
   3   1  11     1277.50     1168.39     97.48 o 
   4   1  11      539.88      547.20     82.33 o 
   5   1  11      804.63      762.52     89.51 o 
   6   1  11      941.70      830.23    281.08 o 
   7   1  11        1.33      -71.06    101.35 o 
   8   1  11     2014.63     1887.07    172.43 o 
   9   1  11     4558.91     4736.55    251.99 o 
  10   1  11     2084.06     2180.36    338.39 o 
  11   1  11      671.19      574.82    151.93 o 
  -6   2  11     1823.22     1979.07    204.38 o 
  -5   2  11     4974.82     5486.01    488.80 o 
  -4   2  11     1378.02     1389.68    175.81 o 
  -3   2  11      846.36      853.77    146.43 o 
  -2   2  11       61.42      170.15    119.71 o 
  -1   2  11        5.64      169.19    203.09 o 
   0   2  11       52.42       84.37    107.67 o 
   1   2  11     4774.90     4898.71    233.19 o 
   2   2  11     5558.28     5409.58    178.56 o 
   3   2  11     3416.29     3332.19    142.23 o 
   4   2  11       37.14       37.88     69.19 o 
   5   2  11     1118.44     1275.73    101.93 o 
   6   2  11     1516.63     1726.40    158.70 o 
   7   2  11       69.35       74.98    139.47 o 
   8   2  11      210.88      231.75    111.23 o 
   9   2  11      186.88      229.22    121.58 o 
  10   2  11      119.79       82.38    122.79 o 
  11   2  11      528.33      366.47    145.70 o 
  -5   3  11       32.22      354.96    148.10 o 
  -4   3  11        0.51       36.15    132.57 o 
  -3   3  11     1530.39     1263.07    158.21 o 
  -2   3  11     3798.53     3932.88    226.47 o 
  -1   3  11     3462.99     3398.73    204.55 o 
   0   3  11      130.50      269.41    112.83 o 
   1   3  11      104.56      271.85    126.06 o 
   2   3  11       27.88       61.95    128.17 o 
   3   3  11      100.31      233.56     76.76 o 
   4   3  11     4244.07     4212.65    159.62 o 
   5   3  11     5559.82     6377.62    333.34 o 
   6   3  11     2837.96     3071.72    224.32 o 
   7   3  11      460.86      428.84    121.79 o 
   8   3  11       44.42      -84.88    104.33 o 
   9   3  11      121.14      205.18    119.28 o 
  10   3  11        5.64      -21.88    126.40 o 
  11   3  11      218.96      289.33    135.24 o 
  -5   4  11     1628.53     1613.01    196.33 o 
  -4   4  11      343.48      411.76    286.55 o 
  -3   4  11        1.21      196.34    125.73 o 
  -2   4  11      141.34      200.76    120.18 o 
  -1   4  11        8.52       58.18    108.04 o 
   0   4  11     2810.62     2709.33    252.79 o 
   1   4  11     2844.27     2873.83    133.78 o 
   2   4  11     3761.52     3620.29    148.07 o 
   3   4  11     2038.82     1657.89    111.88 o 
   4   4  11      543.28      580.89    108.91 o 
   5   4  11       13.69       33.91     74.04 o 
   6   4  11      378.78      552.38     83.13 o 
   7   4  11     1025.49     1001.13    372.60 o 
   8   4  11     2390.28     2203.35    389.95 o 
   9   4  11     1514.33     1627.47    177.74 o 
  10   4  11      156.78      -74.34    116.29 o 
  11   4  11        2.53      124.51    133.82 o 
  -5   5  11      575.29      597.95    221.08 o 
  -4   5  11       82.51      171.56    192.70 o 
  -3   5  11      348.93      200.65    133.18 o 
  -2   5  11     2098.05     2598.60    632.17 o 
  -1   5  11      120.93      230.84    111.19 o 
   0   5  11        0.48      158.36     71.60 o 
   1   5  11        0.71       44.05     92.57 o 
   2   5  11      284.32      352.89     82.56 o 
   3   5  11     1823.10     1883.77    153.35 o 
   4   5  11     7089.13     6587.27    424.16 o 
   5   5  11     2895.31     2654.29    131.54 o 
   6   5  11     1141.52     1030.79     99.47 o 
   7   5  11        9.39      -42.33    104.26 o 
   8   5  11       95.88      -13.04    108.07 o 
   9   5  11      105.27      306.90    125.04 o 
  10   5  11     1946.45     2051.76    237.21 o 
  11   5  11     4306.05     4731.24    271.30 o 
  -4   6  11     1185.92     1544.95    276.72 o 
  -3   6  11     1290.09     1537.34    269.30 o 
  -2   6  11      360.54      507.63    201.23 o 
  -1   6  11      128.23      101.82    168.78 o 
   0   6  11     1567.92     1717.19    323.64 o 
   1   6  11      812.65      973.04    133.58 o 
   2   6  11      141.68      160.36     76.70 o 
   3   6  11      567.33      853.71    172.63 o 
   4   6  11     1292.47     1273.39    104.08 o 
   5   6  11       28.62       68.04     68.53 o 
   6   6  11     2492.95     2395.42    154.12 o 
   7   6  11     3530.75     3914.58    222.70 o 
   8   6  11     2034.21     2264.31    347.29 o 
   9   6  11      139.43       58.97    123.74 o 
  10   6  11       10.42       14.60    127.88 o 
  11   6  11       88.11      146.98    134.01 o 
  -3   7  11        3.32      131.87    196.23 o 
  -2   7  11      451.66      596.65    207.72 o 
  -1   7  11     1812.53     1625.81    255.57 o 
   0   7  11     2070.68     2464.73    190.35 o 
   1   7  11       78.53      278.98    115.01 o 
   2   7  11       88.21       -6.09    102.47 o 
   3   7  11      992.17      959.70    135.65 o 
   4   7  11      466.83      432.58    110.45 o 
   5   7  11        1.25       15.21     74.40 o 
   6   7  11      385.50      454.52     85.57 o 
   7   7  11       15.53      154.02    116.16 o 
   8   7  11      404.38      516.55    137.15 o 
   9   7  11     1211.08     1380.99    171.17 o 
  10   7  11     2420.89     2503.63    211.67 o 
  -2   8  11      236.10       69.55    188.62 o 
  -1   8  11        0.75      316.78    197.52 o 
   0   8  11        2.57        3.30    114.34 o 
   1   8  11      462.63      588.56    137.11 o 
   2   8  11     3550.14     3850.89    227.61 o 
   3   8  11     2366.58     2290.00    179.70 o 
   4   8  11      283.36      496.68    142.90 o 
   5   8  11      136.73      215.09    105.20 o 
   6   8  11      764.60      940.82    127.72 o 
   7   8  11      319.93      571.43    195.48 o 
   8   8  11      307.72      547.32    229.42 o 
   9   8  11     1074.13     1781.05    307.88 o 
  10   8  11      656.53     1395.09    310.47 o 
  -1   9  11     2074.61     2282.56    200.82 o 
   0   9  11      163.10      355.53    137.41 o 
   1   9  11      203.41      193.51    123.37 o 
   2   9  11       15.21      221.87    119.79 o 
   3   9  11      456.89      629.19    160.80 o 
   4   9  11     1645.31     1894.36    175.63 o 
   5   9  11     3615.69     3333.40    208.03 o 
   6   9  11     2914.24     3315.72    207.45 o 
   7   9  11      287.07      288.96    190.85 o 
   8   9  11      107.95      194.37    193.07 o 
   9   9  11      317.83      375.20    229.98 o 
   0  10  11      184.02      332.37    140.70 o 
   1  10  11     2750.48     2990.08    417.77 o 
   2  10  11     2934.62     2975.54    217.02 o 
   3  10  11     1712.67     1482.79    173.20 o 
   4  10  11      481.90      475.24    237.96 o 
   5  10  11      334.56      593.16    139.31 o 
   6  10  11       79.26       -5.46    107.32 o 
   7  10  11      243.94      114.43    192.52 o 
   8  10  11     1809.68     2185.37    296.75 o 
   2  11  11       56.26      189.08    137.47 o 
   3  11  11      502.15      461.67    167.57 o 
   4  11  11     2145.21     2107.62    197.75 o 
   5  11  11     2819.13     2848.96    216.97 o 
   6  11  11     1260.69     1157.69    248.62 o 
  -1  -9  12     2028.92     1762.88    427.23 o 
   0  -9  12      383.28      274.75    134.19 o 
   1  -9  12       11.35     -133.54    133.54 o 
   2  -9  12       10.93      -72.48    206.61 o 
   3  -9  12      415.46      250.47    233.50 o 
   4  -9  12     1839.37     1809.80    261.14 o 
  -2  -8  12      409.74      475.05    289.52 o 
  -1  -8  12      137.85      198.60    177.40 o 
   0  -8  12      734.49      558.32    140.73 o 
   1  -8  12     1361.06     1338.09    338.29 o 
   2  -8  12     1197.66     1252.76    157.62 o 
   3  -8  12       29.84      -57.16    247.32 o 
   4  -8  12        4.00      -44.70    157.65 o 
   5  -8  12       16.19       69.55    168.78 o 
  -3  -7  12       49.87      333.63    145.87 o 
  -2  -7  12      133.01      265.68    138.54 o 
  -1  -7  12      692.05      545.26    142.67 o 
   0  -7  12      913.07     1008.66    158.02 o 
   1  -7  12      386.93      566.85    138.10 o 
   2  -7  12       24.85       11.39    114.14 o 
   3  -7  12      782.82     1005.28    145.57 o 
   4  -7  12     2553.96     2413.87    378.08 o 
   5  -7  12      598.96      455.69    199.93 o 
   6  -7  12      847.96      513.00    198.27 o 
   7  -7  12      240.13      228.68    192.89 o 
  -4  -6  12     2229.24     2203.38    218.22 o 
  -3  -6  12     3888.63     4195.11    262.27 o 
  -2  -6  12     1399.11     1320.24    175.68 o 
  -1  -6  12       45.95      -12.01    118.82 o 
   0  -6  12      161.15      -32.46    113.65 o 
   1  -6  12       10.31      169.25    116.72 o 
   2  -6  12      162.38      298.16    190.38 o 
   3  -6  12     1353.69     1682.75    164.92 o 
   4  -6  12      790.32      707.09    131.06 o 
   5  -6  12       54.63      350.53    187.69 o 
   6  -6  12       37.31       89.02    168.96 o 
   7  -6  12      257.35      478.00    148.68 o 
   8  -6  12      678.64      701.30    165.13 o 
  -4  -5  12      109.22      185.51    146.12 o 
  -3  -5  12      229.17      220.36    173.51 o 
  -2  -5  12     1066.80     1247.41    172.58 o 
  -1  -5  12     2427.60     2056.44    269.02 o 
   0  -5  12     3489.07     3541.99    220.38 o 
   1  -5  12      867.77      965.12    166.64 o 
   2  -5  12      711.23      847.31    140.58 o 
   3  -5  12       83.44      167.10    106.91 o 
   4  -5  12      336.89      322.73    112.99 o 
   5  -5  12     1405.62      954.23    209.21 o 
   6  -5  12      886.44      804.13    152.11 o 
   7  -5  12      632.01      413.76    226.83 o 
   8  -5  12        8.81       61.66    139.90 o 
  -5  -4  12      757.82      662.76    165.44 o 
  -4  -4  12     2338.33     2036.49    391.15 o 
  -3  -4  12      691.74      510.50    146.53 o 
  -2  -4  12      496.50      714.48    151.84 o 
  -1  -4  12       29.81        9.83    131.13 o 
   0  -4  12      191.21      285.61    122.88 o 
   1  -4  12     1949.97     2203.93    182.64 o 
   2  -4  12     5580.15     6109.83    266.25 o 
   3  -4  12     4722.89     4882.99    242.61 o 
   4  -4  12     1240.49     1117.84    180.27 o 
   5  -4  12       30.46      117.77    171.19 o 
   6  -4  12       21.29      126.18    120.81 o 
   7  -4  12       15.91       12.76    127.01 o 
   8  -4  12      312.59      107.76    271.06 o 
   9  -4  12      683.24      560.46    202.72 o 
  -5  -3  12     1383.33     1271.86    192.24 o 
  -4  -3  12      307.25      616.89    153.17 o 
  -3  -3  12      251.89      348.75    145.51 o 
  -2  -3  12      739.67      490.14    235.54 o 
  -1  -3  12     3313.78     3022.33    209.79 o 
   0  -3  12     1703.52     1629.76    169.48 o 
   1  -3  12       14.33       95.51    116.93 o 
   2  -3  12     1046.10     1189.85    150.52 o 
   3  -3  12       26.70       -2.84    100.52 o 
   4  -3  12     3019.37     2897.24    408.49 o 
   5  -3  12     6786.71     6803.57    278.28 o 
   6  -3  12     7777.56     8262.21    324.50 o 
   7  -3  12     1942.39     1751.21    179.19 o 
   8  -3  12       13.32     -118.54    118.54 o 
   9  -3  12       16.00      -77.29    131.55 o 
  -5  -2  12     1685.47     1929.37    209.33 o 
  -4  -2  12       49.82       27.30    155.05 o 
  -3  -2  12     1141.39     1308.48    174.22 o 
  -2  -2  12     1989.82     1592.54    193.81 o 
  -1  -2  12       45.65       -1.95    111.25 o 
   0  -2  12       66.89       87.64    113.44 o 
   1  -2  12     2687.43     2518.38    187.00 o 
   2  -2  12     3126.12     3295.35    336.35 o 
   3  -2  12      509.38      575.92    133.91 o 
   4  -2  12      178.21      214.28    108.01 o 
   5  -2  12        3.39        7.37    100.82 o 
   6  -2  12       47.24       16.64    107.04 o 
   7  -2  12     2428.74     2476.98    192.19 o 
   8  -2  12     1955.73     1871.64    194.56 o 
   9  -2  12      667.59      521.27    187.60 o 
  10  -2  12      358.04      424.69    154.62 o 
  -5  -1  12     1522.84     1252.23    187.94 o 
  -4  -1  12      341.25      439.93    157.83 o 
  -3  -1  12       73.39      341.28    138.00 o 
  -2  -1  12        4.84      208.51    127.60 o 
  -1  -1  12       77.48       90.59    237.77 o 
   0  -1  12      439.65      616.89    135.03 o 
   1  -1  12      785.65      825.60    143.74 o 
   2  -1  12      336.82      298.13    116.51 o 
   3  -1  12      722.77      926.20    181.57 o 
   4  -1  12      258.48      327.38     85.41 o 
   5  -1  12     1826.55     1926.30    154.39 o 
   6  -1  12     1581.54     1581.58    156.62 o 
   7  -1  12      275.02      209.79    122.77 o 
   8  -1  12      121.11      110.38    115.98 o 
   9  -1  12       20.30      -83.34    114.42 o 
  10  -1  12      829.95      712.79    153.28 o 
  -5   0  12      429.93      279.12    152.94 o 
  -4   0  12     3006.29     2770.09    331.06 o 
  -3   0  12     5212.01     4875.05    262.84 o 
  -2   0  12     1362.15     1385.05    163.97 o 
  -1   0  12      144.85      333.04    124.98 o 
   0   0  12        3.07      151.27    116.28 o 
   1   0  12      171.21      124.81    110.79 o 
   2   0  12       21.17       35.35    120.83 o 
   3   0  12     4475.87     4669.16    229.10 o 
   4   0  12     2613.30     2553.57    216.66 o 
   5   0  12     1845.57     1940.50    187.04 o 
   6   0  12        5.23       65.69    103.30 o 
   7   0  12     2091.83     1748.48    164.96 o 
   8   0  12     1611.34     1512.56    166.28 o 
   9   0  12      172.20      142.63    130.15 o 
  10   0  12        0.57      -94.02    121.48 o 
  -5   1  12       70.90      277.92    196.32 o 
  -4   1  12        4.62       83.55    129.55 o 
  -3   1  12        5.63      345.24    138.74 o 
  -2   1  12       20.84       -9.72    113.04 o 
  -1   1  12     3141.15     3171.34    341.45 o 
   0   1  12     2738.00     2782.45    193.17 o 
   1   1  12     3708.36     3835.52    291.93 o 
   2   1  12      269.63      285.18    112.83 o 
   3   1  12       69.66      164.41     74.88 o 
   4   1  12       17.18       -8.25     73.13 o 
   5   1  12       18.62       56.92     68.18 o 
   6   1  12     1929.71     1976.03    275.05 o 
   7   1  12     3169.95     3003.09    201.13 o 
   8   1  12      688.53      580.95    190.20 o 
   9   1  12        4.54      -34.23    115.75 o 
  10   1  12      550.28      381.92    147.63 o 
  11   1  12      352.31      253.50    165.34 o 
  -5   2  12      990.67     1353.77    194.57 o 
  -4   2  12     3531.36     3070.46    232.36 o 
  -3   2  12     4088.07     3681.36    232.88 o 
  -2   2  12     1571.66     1665.11    177.64 o 
  -1   2  12      157.98      174.13    118.15 o 
   0   2  12        5.43      316.32    122.90 o 
   1   2  12       48.77       57.62    104.43 o 
   2   2  12     2985.52     3211.68    197.76 o 
   3   2  12     4196.78     4403.73    170.08 o 
   4   2  12     3399.57     3206.64    146.80 o 
   5   2  12     1084.73     1032.69     96.40 o 
   6   2  12        4.02        9.59     95.99 o 
   7   2  12       25.17       29.24    107.68 o 
   8   2  12      194.83      124.49    116.00 o 
   9   2  12      980.73     1106.48    236.84 o 
  10   2  12     1496.65     1376.44    176.72 o 
  11   2  12      385.58      377.42    152.71 o 
  -4   3  12      544.71      590.31    237.68 o 
  -3   3  12      286.48      157.68    130.51 o 
  -2   3  12      887.33      658.69    141.33 o 
  -1   3  12     1731.90     1883.02    173.26 o 
   0   3  12     2915.14     2634.10    268.19 o 
   1   3  12       67.21      233.00    113.23 o 
   2   3  12       16.67      362.14    144.29 o 
   3   3  12       32.56       52.05     73.95 o 
   4   3  12     1001.82     1002.09    108.85 o 
   5   3  12     3415.37     3347.15    148.16 o 
   6   3  12     6045.01     6217.07    263.27 o 
   7   3  12     1651.04     1622.80    163.00 o 
   8   3  12     1225.21      989.31    209.67 o 
   9   3  12        1.33       23.16    119.59 o 
  10   3  12        1.38       37.91    145.50 o 
  11   3  12       75.93      186.57    139.99 o 
  -4   4  12       45.18        4.27    245.47 o 
  -3   4  12      431.75      408.98    415.08 o 
  -2   4  12     1390.98     1384.01    167.52 o 
  -1   4  12      971.03      812.49    139.85 o 
   0   4  12        3.04       80.52    114.43 o 
   1   4  12      968.26      900.74    129.59 o 
   2   4  12     2664.50     2804.97    182.13 o 
   3   4  12     1586.89     1673.28    123.27 o 
   4   4  12     1038.07     1057.48    112.68 o 
   5   4  12      177.57      226.43     79.24 o 
   6   4  12       88.70      143.17    192.61 o 
   7   4  12      194.46        6.88    107.38 o 
   8   4  12     1762.46     1937.58    262.25 o 
   9   4  12     3175.38     3112.32    290.26 o 
  10   4  12     1469.69     1311.25    174.41 o 
  -3   5  12        5.08       82.35    199.19 o 
  -2   5  12       18.26      170.44    188.81 o 
  -1   5  12      108.28       -4.08    110.78 o 
   0   5  12      137.03      279.20    124.54 o 
   1   5  12     1415.61     1129.97    134.53 o 
   2   5  12      621.44      758.44     93.44 o 
   3   5  12       33.20      155.58     75.97 o 
   4   5  12      428.73      635.52    116.38 o 
   5   5  12     2294.95     2161.79    125.19 o 
   6   5  12      595.76      763.45    135.58 o 
   7   5  12       46.13      102.03    202.90 o 
   8   5  12      219.76      235.02    131.74 o 
   9   5  12        2.83      -39.40    126.14 o 
  10   5  12      788.06     1034.69    168.74 o 
  -3   6  12     2247.65     2151.98    300.09 o 
  -2   6  12     2623.77     3056.51    326.42 o 
  -1   6  12      732.23      627.81    219.96 o 
   0   6  12      242.09      143.18    173.23 o 
   1   6  12       11.03      211.62    174.71 o 
   2   6  12       34.32      124.86     77.56 o 
   3   6  12      209.69      234.55     78.41 o 
   4   6  12     3308.75     3506.50    228.90 o 
   5   6  12     1488.30     1201.28    104.74 o 
   6   6  12        4.93        0.42    100.88 o 
   7   6  12      638.60      460.31    128.38 o 
   8   6  12     1468.29     1726.49    228.40 o 
   9   6  12      878.07      898.09    160.42 o 
  10   6  12       96.13      128.83    132.31 o 
  -2   7  12      170.60        1.67    179.53 o 
  -1   7  12     1341.08     1334.81    258.36 o 
   1   7  12     3210.48     3281.48    210.24 o 
   2   7  12      364.14      371.37    118.45 o 
   3   7  12      167.57      294.50    108.77 o 
   4   7  12       56.87      236.48    105.47 o 
   5   7  12       42.77      173.67     92.94 o 
   6   7  12     1147.89     1050.49    213.84 o 
   7   7  12     2625.02     3105.82    208.02 o 
   8   7  12     1446.91     1594.89    217.74 o 
   9   7  12        1.65      -15.80    129.85 o 
  -1   8  12       91.91      329.39    214.59 o 
   0   8  12      184.47      270.97    200.49 o 
   1   8  12       30.02       19.03    118.58 o 
   2   8  12      883.55      809.28    146.53 o 
   3   8  12     4655.90     4544.13    249.92 o 
   4   8  12     3046.80     3318.87    207.01 o 
   5   8  12     1335.69     1731.89    164.15 o 
   6   8  12      243.86      212.92    175.45 o 
   8   8  12       38.26      470.16    221.63 o 
   9   8  12      410.35      386.52    238.88 o 
   0   9  12      806.55      528.21    230.91 o 
   1   9  12      140.92      204.27    132.76 o 
   2   9  12       13.70        5.01    121.31 o 
   3   9  12      164.81      174.20    126.94 o 
   4   9  12       58.02       -7.67    114.65 o 
   5   9  12     1389.52     1428.96    160.51 o 
   6   9  12     2589.81     2233.78    285.25 o 
   7   9  12     3525.17     3223.25    336.07 o 
   8   9  12     1112.54     1213.89    275.98 o 
   2  10  12     2070.19     2683.90    513.56 o 
   3  10  12     1896.79     1934.90    193.52 o 
   4  10  12      419.47      182.79    126.53 o 
   5  10  12        0.53       74.77    135.58 o 
   6  10  12       24.63       28.56    178.42 o 
   1  -8  13        1.46     -119.81    119.81 o 
   2  -8  13      490.86      450.78    140.70 o 
   3  -8  13      129.81      247.28    125.19 o 
  -1  -7  13      331.78      200.12    146.53 o 
   0  -7  13     1138.66      945.21    159.70 o 
   1  -7  13     1480.35     1486.37    197.99 o 
   2  -7  13     1724.35     1869.30    183.97 o 
   3  -7  13      264.42      310.14    127.09 o 
   4  -7  13        0.18      240.00    181.02 o 
   5  -7  13      113.46      191.22    188.25 o 
  -2  -6  13     2882.84     2544.19    222.94 o 
  -1  -6  13      596.61      576.95    153.42 o 
   0  -6  13      106.02      187.22    125.67 o 
   1  -6  13        0.15       11.74    118.88 o 
   2  -6  13      234.32      165.25    121.85 o 
   3  -6  13     1575.04     1515.34    167.09 o 
   4  -6  13     4231.49     4382.42    369.82 o 
   6  -6  13      365.66      466.64    217.37 o 
  -3  -5  13      700.39      312.59    174.80 o 
  -2  -5  13        4.69       93.67    133.24 o 
  -1  -5  13      667.64      428.23    143.89 o 
   0  -5  13     1225.51     1293.97    173.76 o 
   1  -5  13     2600.08     2661.15    316.13 o 
   2  -5  13     1813.41     1949.64    282.00 o 
   3  -5  13       31.66      158.01    119.04 o 
   4  -5  13      114.70      176.01    246.21 o 
   5  -5  13      140.01      139.84    179.53 o 
   6  -5  13     1896.61     2393.46    287.85 o 
   7  -5  13     3105.39     2869.56    321.42 o 
  -3  -4  13     1957.22     2013.56    429.91 o 
  -2  -4  13      478.61      571.46    153.67 o 
  -1  -4  13      184.89      331.31    143.08 o 
   0  -4  13      435.27      523.71    145.39 o 
   1  -4  13        5.56        1.73    116.68 o 
   2  -4  13      299.87      453.32    196.78 o 
   3  -4  13     3003.27     3303.86    210.62 o 
   4  -4  13     3752.10     4134.17    228.92 o 
   5  -4  13      928.28      952.01    220.15 o 
   6  -4  13      247.14      122.22    187.14 o 
   7  -4  13        6.04      -93.29    169.52 o 
   8  -4  13       64.24       68.99    168.78 o 
  -4  -3  13     2076.94     2131.75    490.75 o 
  -3  -3  13      949.96      868.34    173.46 o 
  -2  -3  13       52.58       97.40    201.42 o 
  -1  -3  13       13.19      104.38    126.48 o 
   0  -3  13      152.18      284.56    127.00 o 
   1  -3  13        0.36       -8.60    108.29 o 
   2  -3  13      838.08      891.49    280.06 o 
   3  -3  13      301.40      365.96    120.33 o 
   4  -3  13        5.94       -4.49    102.64 o 
   5  -3  13     1392.38     1095.56    228.68 o 
   6  -3  13     1419.90     1331.29    236.29 o 
   7  -3  13     1507.45     1416.26    366.39 o 
   8  -3  13      798.51      821.60    166.09 o 
   9  -3  13        4.30       77.51    144.44 o 
  -4  -2  13       21.92       93.02    138.14 o 
  -3  -2  13      743.84      752.17    162.98 o 
  -2  -2  13     4064.98     3804.75    243.07 o 
  -1  -2  13     3613.68     3341.24    225.34 o 
   0  -2  13     1125.80     1323.15    166.88 o 
   1  -2  13        6.66      -80.92    110.90 o 
   2  -2  13      149.57      168.58    119.65 o 
   3  -2  13      142.22      160.18    109.65 o 
   4  -2  13      169.29      224.97    148.56 o 
   5  -2  13     1092.81     1016.55    225.34 o 
   6  -2  13      811.18      935.08    285.62 o 
   7  -2  13      106.86       -9.86    122.22 o 
   8  -2  13       98.14      -52.09    155.14 o 
   9  -2  13     1466.62     1305.70    179.39 o 
  -4  -1  13     2667.36     2479.86    227.71 o 
  -3  -1  13      103.88      447.29    143.25 o 
  -2  -1  13        3.04      148.67    154.68 o 
  -1  -1  13        4.57      231.74    126.00 o 
   0  -1  13        9.42       88.65    118.90 o 
   1  -1  13     2805.00     2703.27    196.09 o 
   2  -1  13     2364.62     2874.57    200.90 o 
   3  -1  13     1270.91     1615.70    198.17 o 
   4  -1  13       86.80       20.50    106.49 o 
   5  -1  13        8.14      229.24    181.94 o 
   6  -1  13      217.92      233.21    118.16 o 
   7  -1  13       33.91      -20.70    151.71 o 
   8  -1  13      857.79     1027.33    160.91 o 
   9  -1  13     1618.58     1378.49    181.95 o 
  -4   0  13       19.72       36.92    137.35 o 
  -3   0  13     2964.20     3026.94    393.28 o 
  -2   0  13     4309.34     4678.82    262.53 o 
  -1   0  13     3019.37     2904.81    296.56 o 
   0   0  13     1740.44     1658.93    405.99 o 
   1   0  13      172.64      288.48    123.53 o 
   2   0  13       59.99       98.54    114.16 o 
   3   0  13      657.88      929.55    140.43 o 
   4   0  13     2017.08     2247.35    483.33 o 
   5   0  13     3440.56     3608.40    319.28 o 
   6   0  13     2151.44     1835.41    166.20 o 
   7   0  13      632.01      569.74    135.66 o 
   8   0  13       81.24       41.40    120.97 o 
   9   0  13      131.68     -117.89    132.24 o 
  10   0  13        0.73     -124.51    124.51 o 
  -4   1  13       56.75      -17.45    136.81 o 
  -3   1  13      104.13      185.19    138.85 o 
  -2   1  13       52.11      266.97    140.29 o 
  -1   1  13        0.39       29.49    121.63 o 
   0   1  13     1186.86     1142.20    194.00 o 
   1   1  13     3509.01     3723.30    225.15 o 
   2   1  13     4341.86     4120.21    494.36 o 
   3   1  13      540.35      368.99    193.81 o 
   4   1  13        8.93       45.04    106.70 o 
   5   1  13        3.47      -83.43     83.43 o 
   6   1  13      489.97      535.19    121.60 o 
   7   1  13     2344.82     2420.23    190.12 o 
   8   1  13     4662.13     4649.48    253.16 o 
   9   1  13      728.32     1122.55    166.92 o 
  10   1  13      339.87      296.91    276.44 o 
  -3   2  13     1139.93     1152.59    177.50 o 
  -2   2  13      629.96      841.75    158.63 o 
  -1   2  13       55.33      184.44    125.67 o 
   0   2  13     1244.02     1326.68    157.15 o 
   1   2  13      612.72      860.28    144.48 o 
   2   2  13      126.92      165.55    139.10 o 
   3   2  13     2076.28     2095.93    292.30 o 
   4   2  13     4409.16     3717.15    277.09 o 
   5   2  13     1102.43     1116.52    217.00 o 
   6   2  13      659.54      823.54    130.18 o 
   7   2  13       77.22      222.01    114.79 o 
   8   2  13       15.76       87.68    113.30 o 
   9   2  13      988.77     1029.20    255.20 o 
  10   2  13     1642.62     1637.12    280.24 o 
  -3   3  13     1584.03     1484.75    191.90 o 
  -2   3  13      855.68     1119.58    166.94 o 
  -1   3  13       31.18      182.20    125.58 o 
   0   3  13      259.20      428.29    126.61 o 
   1   3  13       32.46      103.44    107.36 o 
   2   3  13        2.43       70.24    144.20 o 
   3   3  13      683.70      924.41    132.51 o 
   4   3  13       23.75      145.24     79.10 o 
   5   3  13     1034.80      954.02    159.47 o 
   6   3  13      916.43      953.92    134.08 o 
   7   3  13     2566.06     2418.11    188.06 o 
   8   3  13     1116.90     1151.90    186.12 o 
   9   3  13       80.39       82.85    185.00 o 
  10   3  13       15.11       64.97    130.21 o 
  -3   4  13      486.43      600.92    163.86 o 
  -2   4  13     1245.00     1595.87    213.66 o 
  -1   4  13     3448.42     3222.23    496.40 o 
   0   4  13     2534.86     2530.00    219.87 o 
   1   4  13       87.86      264.24    111.24 o 
   2   4  13       40.23      -60.31     86.92 o 
   3   4  13      461.25      369.00    106.99 o 
   4   4  13       99.97      104.36     74.02 o 
   5   4  13       92.84       62.47     79.63 o 
   6   4  13     1518.18     1784.08    164.20 o 
   7   4  13      481.94      368.43    128.00 o 
   8   4  13       16.24       -5.16    115.90 o 
   9   4  13     1036.29     1151.26    177.21 o 
  -2   5  13       34.00      315.48    204.76 o 
  -1   5  13       39.07      164.51    206.43 o 
   0   5  13      576.84      655.07    137.54 o 
   1   5  13     2206.73     2126.75    173.07 o 
   2   5  13     4688.18     4240.25    214.94 o 
   3   5  13     2520.01     2259.96    167.03 o 
   4   5  13      370.28      429.88    120.95 o 
   5   5  13       51.75       67.44     68.44 o 
   6   5  13       44.65      -41.50     98.65 o 
   7   5  13       18.51       42.13    112.38 o 
   8   5  13      469.42      592.27    144.85 o 
   9   5  13     1213.42      803.95    159.08 o 
   0   6  13     1689.79     1372.28    252.05 o 
   1   6  13      458.53      357.03    197.71 o 
   2   6  13        4.00      349.79    190.48 o 
   3   6  13       37.75      105.13    103.25 o 
   4   6  13     1378.89     1380.41    188.11 o 
   5   6  13     5191.87     5084.18    273.29 o 
   6   6  13     2934.08     3128.68    204.83 o 
   7   6  13      613.80      767.39    146.29 o 
   8   6  13        5.80       38.49    122.96 o 
   9   6  13        5.64     -140.19    317.24 o 
   0   7  13      257.76      508.55    204.39 o 
   1   7  13     1863.22     2190.75    280.24 o 
   2   7  13     1753.60     1747.85    255.95 o 
   3   7  13      236.37      303.14    124.54 o 
   4   7  13        8.58      322.57    116.79 o 
   5   7  13      118.09       33.96     92.68 o 
   6   7  13      150.47      519.68    199.01 o 
   7   7  13     2317.77     2242.49    306.21 o 
   8   7  13     2256.46     2410.16    332.36 o 
   1   8  13      517.92      474.80    201.97 o 
   2   8  13      244.81      309.73    186.95 o 
   3   8  13      701.85      706.72    141.14 o 
   4   8  13     3357.98     3768.62    226.07 o 
   5   8  13     2968.73     3075.60    206.40 o 
   6   8  13      869.60      677.51    202.90 o 
   7   8  13      163.53      282.84    206.24 o 
   3   9  13      842.48      801.59    221.08 o 
   4   9  13     1232.89     1326.34    167.38 o 
   5   9  13      482.61      262.33    259.10 o 
   0  -6  14      218.64       40.80    176.57 o 
   1  -6  14       34.57       18.01    133.42 o 
   2  -6  14        2.41       96.68    127.40 o 
   3  -6  14      239.51      439.85    192.70 o 
   4  -6  14      829.98      827.56    241.66 o 
  -1  -5  14      303.85      431.26    214.68 o 
   0  -5  14       35.90      125.09    190.66 o 
   1  -5  14      141.14      184.06    142.07 o 
   2  -5  14      489.57      730.78    153.32 o 
   3  -5  14      343.59      314.70    275.70 o 
   4  -5  14      108.37      324.20    198.45 o 
   5  -5  14      168.92       66.58    189.36 o 
   6  -5  14       17.28       33.38    189.55 o 
  -1  -4  14      275.15      471.82    152.56 o 
   0  -4  14     2816.42     2792.12    414.43 o 
   1  -4  14     2388.69     2407.18    209.84 o 
   2  -4  14      369.02      542.67    143.13 o 
   3  -4  14        9.40      174.95    118.18 o 
   4  -4  14      464.25      811.98    227.57 o 
   5  -4  14      483.18     1019.33    242.78 o 
   6  -4  14        7.78     -158.95    191.40 o 
   7  -4  14      279.38      822.92    232.02 o 
  -2  -3  14     2673.12     2360.68    221.83 o 
  -1  -3  14      206.24      194.27    144.46 o 
   0  -3  14        2.29      364.13    145.97 o 
   1  -3  14       31.75      183.59    131.71 o 
   2  -3  14       36.53      130.95    123.97 o 
   3  -3  14     1248.88     1560.31    285.06 o 
   4  -3  14     1313.89     1418.08    162.79 o 
   5  -3  14      275.80      232.58    193.44 o 
   6  -3  14       69.51      248.90    205.87 o 
   7  -3  14      119.99       40.43    202.53 o 
  -2  -2  14      446.74      472.93    156.78 o 
  -1  -2  14     3792.42     3465.69    243.52 o 
   0  -2  14     6108.08     5927.66    507.25 o 
   1  -2  14     2653.23     2760.19    274.49 o 
   2  -2  14      634.14      777.34    156.17 o 
   3  -2  14        5.22      132.54    114.49 o 
   4  -2  14        3.63       -1.19    216.07 o 
   5  -2  14      487.46      586.63    213.47 o 
   6  -2  14     1343.20     1616.17    263.36 o 
   7  -2  14     2078.07     1955.02    278.57 o 
   8  -2  14      864.68      886.71    167.73 o 
  -2  -1  14       20.19     -130.69    130.69 o 
  -1  -1  14       11.32      168.27    135.45 o 
   0  -1  14        0.08      122.63    125.75 o 
   1  -1  14      359.35      491.85    141.14 o 
   2  -1  14     1697.98     1994.03    187.04 o 
   3  -1  14     2961.51     2772.74    202.66 o 
   4  -1  14     2669.91     2896.48    201.25 o 
   5  -1  14      653.67      718.32    214.96 o 
   6  -1  14       43.41      201.60    184.91 o 
   7  -1  14       63.15       63.99    177.68 o 
   8  -1  14      424.09      360.45    142.21 o 
  -2   0  14      185.14      101.74    164.14 o 
  -1   0  14     1694.26     1569.93    187.27 o 
   0   0  14     1290.53     1124.91    164.50 o 
   1   0  14      234.87      287.33    133.10 o 
   2   0  14      166.23      179.39    124.57 o 
   3   0  14       58.88      190.37    201.79 o 
   4   0  14      406.87      423.42    188.53 o 
   5   0  14     1682.23     1966.33    270.97 o 
   6   0  14     4246.33     4418.03    359.25 o 
   7   0  14     1612.78     1493.59    261.05 o 
   8   0  14      164.53       -1.89    124.71 o 
  -2   1  14     2004.79     1882.18    198.94 o 
  -1   1  14      976.05      823.35    162.01 o 
   0   1  14      204.15       93.66    126.35 o 
   1   1  14      423.38      662.98    153.10 o 
   2   1  14     1467.83     1781.81    201.79 o 
   3   1  14      295.76      268.70    134.46 o 
   4   1  14       14.22      117.70    108.87 o 
   5   1  14      365.11      644.13    211.06 o 
   6   1  14        0.60      -56.94    165.62 o 
   7   1  14     1387.20     1840.17    177.26 o 
   8   1  14     2072.45     1944.95    190.59 o 
   9   1  14     1851.28     1788.93    220.15 o 
  -2   2  14       16.48      100.88    139.09 o 
  -1   2  14      773.79      889.55    161.09 o 
   0   2  14     1445.45     1334.76    171.86 o 
   1   2  14     2903.18     3214.06    216.54 o 
   2   2  14     1991.39     1962.48    178.71 o 
   3   2  14       12.24       48.48    112.76 o 
   4   2  14      160.68      411.74    118.92 o 
   5   2  14      613.31      798.62    206.05 o 
   6   2  14      606.72      520.57    122.27 o 
   7   2  14        1.30      176.73    115.71 o 
   8   2  14      298.77      103.88    178.98 o 
   9   2  14        6.67      143.75    130.75 o 
  -1   3  14     1111.77     1381.75    176.87 o 
   0   3  14       20.90      200.69    129.26 o 
   1   3  14       15.79      160.44    124.69 o 
   2   3  14      283.78      197.43    121.55 o 
   3   3  14     2171.91     2164.54    180.30 o 
   4   3  14     3101.05     3326.95    297.49 o 
   5   3  14      844.84     1020.44    221.45 o 
   6   3  14       46.73     -105.90    105.90 o 
   7   3  14       58.57      254.82    126.24 o 
   8   3  14      176.26      222.75    130.22 o 
  -1   4  14     1505.09     1582.17    312.61 o 
   0   4  14     2493.51     2666.54    208.03 o 
   1   4  14     3235.38     3527.90    218.95 o 
   2   4  14     1583.81     1910.00    269.11 o 
   3   4  14      221.43      200.02    107.13 o 
   4   4  14       15.29       83.26    104.05 o 
   5   4  14      116.70     -122.78    122.78 o 
   6   4  14     1690.96     1560.61    161.18 o 
   7   4  14     3396.22     3312.25    265.22 o 
   8   4  14     1928.80     1692.43    182.14 o 
   0   5  14      486.59      393.75    219.04 o 
   1   5  14        1.11      318.82    208.09 o 
   2   5  14      884.83      799.77    136.79 o 
   3   5  14     2388.44     2348.39    235.54 o 
   4   5  14     3100.92     2799.08    181.97 o 
   5   5  14      645.90      451.94    107.05 o 
   6   5  14       57.60      118.18    102.62 o 
   7   5  14       70.08      259.24    125.03 o 
   8   5  14       21.32      182.30    128.83 o 
   1   6  14      430.54      182.13    202.35 o 
   2   6  14       15.41      286.92    187.88 o 
   4   6  14      126.36       89.58    131.87 o 
   5   6  14     1875.61     2246.17    148.90 o 
   6   6  14     4791.69     5133.05    253.52 o 
   7   6  14     2776.02     2683.77    207.61 o 
   2   7  14      371.46      674.36    209.58 o 
   3   7  14      576.96      506.70    190.10 o 
   4   7  14        9.93       38.39    150.60 o 
   5   7  14      764.26      815.04    129.18 o 
   6   7  14      644.29      913.06    215.88 o 
   2  -4  15     4706.72     5033.98    282.18 o 
   3  -4  15     2242.81     2137.91    201.59 o 
   1  -3  15        1.95       10.38    130.70 o 
   2  -3  15        9.01      115.34    127.86 o 
   3  -3  15      331.60      358.99    142.76 o 
   4  -3  15     1714.35     1620.80    290.81 o 
   5  -3  15     2210.06     2587.65    321.23 o 
   0  -2  15      934.88     1259.97    399.03 o 
   1  -2  15     2359.52     2869.80    408.40 o 
   2  -2  15      902.30      938.68    163.69 o 
   3  -2  15      123.40      153.45    122.36 o 
   4  -2  15        1.95      106.27    196.04 o 
   5  -2  15       77.33      164.32    195.11 o 
   6  -2  15      743.56      428.06    227.01 o 
   0  -1  15      853.57     1082.97    178.10 o 
   1  -1  15      203.00      213.32    171.09 o 
   2  -1  15        3.26       36.70    123.71 o 
   3  -1  15     1234.13     1668.10    181.20 o 
   4  -1  15     1441.03     1781.79    281.73 o 
   5  -1  15     1243.17     1366.90    256.13 o 
   6  -1  15      124.57      365.19    210.14 o 
   0   0  15       77.32      -29.81    190.85 o 
   1   0  15       98.18      163.07    132.93 o 
   2   0  15      749.45      786.50    153.17 o 
   3   0  15     1790.37     1774.22    179.91 o 
   4   0  15      552.16      814.95    226.64 o 
   5   0  15       36.01      430.84    206.05 o 
   6   0  15      930.43     1592.24    284.88 o 
   7   0  15     1130.69      890.80    243.52 o 
   0   1  15     1907.10     2095.15    252.89 o 
   1   1  15     1631.55     1362.05    176.98 o 
   2   1  15       21.28      123.83    205.78 o 
   3   1  15        0.48      291.37    133.77 o 
   4   1  15      316.82      359.71    131.40 o 
   5   1  15     1167.24     1397.87    247.41 o 
   6   1  15     1618.05     1571.47    272.08 o 
   7   1  15      148.28      220.89    201.79 o 
   0   2  15      442.27      333.80    201.33 o 
   1   2  15     2092.30     2223.87    308.15 o 
   2   2  15     4146.23     3995.28    270.50 o 
   3   2  15     3502.63     3430.61    226.82 o 
   4   2  15     1049.20     1239.20    162.47 o 
   5   2  15        1.89      133.91    169.15 o 
   6   2  15       87.79      -89.40    179.72 o 
   7   2  15        8.45     -173.78    173.78 o 
   1   3  15      141.36      193.81    130.02 o 
   2   3  15      317.38      560.82    225.44 o 
   3   3  15      256.11      388.71    159.69 o 
   4   3  15     1704.39     1646.12    190.48 o 
   5   3  15     2169.94     2066.67    258.17 o 
   6   3  15     2111.45     2581.53    296.38 o 
   7   3  15      385.95      317.71    200.31 o 
   2   4  15     1830.02     1820.14    180.28 o 
   3   4  15     1086.30     1192.31    236.01 o 
   4   4  15      174.40      300.81    119.04 o 
   5   4  15        1.45      -39.88    130.94 o 
   6   4  15       20.41       -7.98    178.79 o 
   3   5  15      407.06      590.34    204.20 o 
   4   5  15     1297.71      966.12    136.50 o 
   5   5  15     1405.01     1707.05    216.07 o 
                                                 
